# Supplementary material for: Pan-genomic analysis of bovine monocyte-derived macrophage gene expression in response to in vitro infection with Mycobacterium avium subspecies paratuberculosis
Source: Vet Res. 2012 Mar 28;43(1):25. doi: 10.1186/1297-9716-43-25 (PMC3411445; doi:10.1186/1297-9716-43-25)
Supplement: Additional file 3 Table S3 — Gene ontology (GO) categories identified using IPA at the 2 h time point post-infection. The top ranking GO categories identified by IPA are listed according to P-values. [file 1297-9716-43-25-S3.xls]

## Sheet: Sheet1
Affymetrix probe ID	Gene Symbol	Gene Description	Coef.MAP_2Hr - CN_2HR (log2)	Exponentiated fold-change gene expression values	t value (MAP_2Hr - CN_2HR)	P-value (MAP_2Hr - CN_2HR)	Adjusted P-value.adj.MAP_2Hr - CN_2HR
Bt.23093.1.S1_at	CXCL2	chemokine (C-X-C motif) ligand 2	4.29839	19.6764	11.9149	2.82e-19	3.9e-16
Bt.611.1.S1_at	CXCL2	chemokine (C-X-C motif) ligand 2	4.05485	16.6201	10.2081	4.74e-16	2.56e-13
Bt.4856.1.S1_at	IL1B	interleukin 1, beta	4.03057	16.3427	9.80546	2.83e-15	1.14e-12
Bt.611.1.S1_x_at	CXCL2	chemokine (C-X-C motif) ligand 2	4.02833	16.3173	10.2798	3.45e-16	1.99e-13
Bt.191.1.S1_at	IL1A	interleukin 1, alpha	3.96506	15.6171	13.8121	1.06e-22	4.38e-19
Bt.191.1.S2_at	IL1A	interleukin 1, alpha	3.86418	14.5625	11.5837	1.17e-18	1.44e-15
Bt.610.1.A1_at	CXCL2	chemokine (C-X-C motif) ligand 2	3.85142	14.4342	7.89489	1.46e-11	2.35e-09
Bt.12756.1.S1_at	TNF	tumor necrosis factor (TNF superfamily, member 2)	3.79614	13.8916	12.7888	7.06e-21	1.76e-17
Bt.4856.1.S2_at	IL1B	interleukin 1, beta	3.64108	12.4759	8.07768	6.44e-12	1.14e-09
Bt.9560.1.S1_at	CCL20	chemokine (C-C motif) ligand 20	3.38757	10.4655	9.11014	6.31e-14	1.54e-11
Bt.10398.1.S1_at	PTX3	pentraxin-related gene, rapidly induced by IL-1 beta	3.37939	10.4063	8.18951	3.9e-12	7.25e-10
Bt.18827.1.A1_at	LOC529195	similar to Mediterranean fever protein	3.19878	9.18183	9.79576	2.95e-15	1.15e-12
Bt.10077.1.S3_at	IRF1	interferon regulatory factor 1	2.83769	7.14875	9.73519	3.87e-15	1.42e-12
Bt.17514.1.S1_at	CB457261	Accession CB457261	2.7897	6.91487	11.4122	2.44e-18	2.03e-15
Bt.9504.1.A1_at	CCL4	chemokine (C-C motif) ligand 4	2.72145	6.59537	8.44075	1.27e-12	2.58e-10
Bt.4106.1.S1_at	F3	coagulation factor III (thromboplastin, tissue factor)	2.71171	6.55096	9.43576	1.47e-14	4.46e-12
Bt.154.1.S1_at	CCL8	chemokine (C-C motif) ligand 8	2.68853	6.44655	6.27173	1.81e-08	1.32e-06
Bt.25812.1.A1_at	CK773833	Accession CK773833	2.67366	6.38047	8.24686	3.02e-12	5.87e-10
Bt.24343.1.A1_at	CLDN1	claudin 1	2.66612	6.34721	10.1278	6.76e-16	3.37e-13
Bt.3686.1.S1_at	IL6	interleukin 6 (interferon, beta 2)	2.64291	6.24588	6.84376	1.53e-09	1.36e-07
Bt.278.1.S1_at	SAA3	serum amyloid A 3	2.61587	6.12991	6.79211	1.91e-09	1.68e-07
Bt.10077.1.S2_at	IRF1	interferon regulatory factor 1	2.58349	5.99389	9.11637	6.13e-14	1.54e-11
Bt.20605.2.S1_at	AW430024	Accession AW430024	2.54305	5.82821	10.0592	9.17e-16	4.39e-13
Bt.15798.1.S1_at	EGLN2	egl nine homolog 2 (C. elegans)	2.52403	5.75185	8.05092	7.26e-12	1.25e-09
Bt.7142.2.S1_a_at	MAFF	v-maf musculoaponeurotic fibrosarcoma oncogene homolog F (avian)	2.51458	5.71431	13.2443	1.07e-21	3.33e-18
Bt.958.1.A1_at	TNFAIP6	tumor necrosis factor, alpha-induced protein 6	2.50713	5.68489	6.69428	2.93e-09	2.51e-07
Bt.23207.1.A1_s_at	NFKBIZ	nuclear factor of kappa light polypeptide gene enhancer in B-cells inhibitor, zeta	2.45568	5.48572	14.9504	1.15e-24	7.14e-21
Bt.8745.1.S1_at	ZC3H12A	zinc finger CCCH-type containing 12A	2.40079	5.28091	15.3635	2.32e-25	2.88e-21
Bt.3774.1.A1_at	RND1	Rho family GTPase 1	2.38426	5.22078	10.4231	1.83e-16	1.14e-13
Bt.7142.1.S1_at	MAFF	v-maf musculoaponeurotic fibrosarcoma oncogene homolog F (avian)	2.339	5.05951	12.5511	1.91e-20	3.96e-17
Bt.2017.1.S1_at	TFPI2	tissue factor pathway inhibitor 2	2.30528	4.94264	6.84699	1.51e-09	1.35e-07
Bt.8227.1.S1_at	NFKBIZ	nuclear factor of kappa light polypeptide gene enhancer in B-cells inhibitor, zeta	2.26062	4.79196	11.4965	1.7e-18	1.62e-15
Bt.29099.1.S1_at	CK955216	Accession CK955216	2.23747	4.7157	7.98499	9.74e-12	1.64e-09
Bt.9391.2.S1_at	BIRC3	baculoviral IAP repeat-containing 3	2.22559	4.67702	11.5105	1.6e-18	1.62e-15
Bt.611.1.S2_at	CXCL2	chemokine (C-X-C motif) ligand 2	2.21849	4.65407	7.82746	1.97e-11	3.02e-09
Bt.15758.1.S1_at	PTGS2	prostaglandin-endoperoxide synthase 2 (prostaglandin G/H synthase and cyclooxygenase)	2.19531	4.57987	8.1437	4.79e-12	8.76e-10
Bt.13130.1.S1_at	CD40	CD40 molecule, TNF receptor superfamily member 5	2.15134	4.4424	10.2755	3.52e-16	1.99e-13
Bt.15802.1.S1_at	KLF5	Kruppel-like factor 5 (intestinal)	2.12977	4.37648	9.67677	5.02e-15	1.78e-12
Bt.20605.1.S1_at	CB530676	Accession CB530676	2.12165	4.35192	9.92511	1.66e-15	7.38e-13
Bt.19272.1.A1_at	CB458376	Accession CB458376	2.09164	4.26232	9.08837	6.95e-14	1.66e-11
Bt.13878.1.S1_at	GCH1	GTP cyclohydrolase 1	1.93908	3.83462	9.24782	3.41e-14	8.83e-12
Bt.1536.1.A1_at	NFKBIE	Nuclear factor of kappa light polypeptide gene enhancer in B-cells inhibitor, epsilon	1.92864	3.80697	11.3593	3.07e-18	2.39e-15
Bt.4660.1.S1_at	CSF3	colony stimulating factor 3 (granulocyte)	1.92416	3.79516	5.99699	5.83e-08	3.72e-06
Bt.26735.1.S1_at	SLC46A2	solute carrier family 46, member 2	1.90084	3.73431	7.04735	6.26e-10	6.14e-08
Bt.20490.1.S1_at	CDC42EP4	CDC42 effector protein (Rho GTPase binding) 4	1.89783	3.72653	9.80631	2.82e-15	1.14e-12
Bt.12297.1.S1_at	LOXL4	lysyl oxidase-like 4	1.89205	3.71163	7.6435	4.47e-11	6.25e-09
Bt.4723.1.S1_at	IL10	interleukin 10	1.86559	3.64417	9.47831	1.22e-14	3.78e-12
Bt.9974.1.S1_a_at	CCL3	chemokine (C-C motif) ligand 3	1.85895	3.62744	6.50708	6.6e-09	5.29e-07
Bt.24343.2.S1_at	CLDN1	claudin 1	1.85786	3.62469	7.88295	1.54e-11	2.45e-09
Bt.4398.1.S1_at	EDN1	endothelin 1	1.85243	3.61109	6.00285	5.69e-08	3.65e-06
Bt.19462.1.A1_at	MRM1	mitochondrial rRNA methyltransferase 1 homolog (S. cerevisiae)	1.84153	3.58389	5.04778	2.83e-06	0.000119047
Bt.28561.1.S1_at	MAP3K8	mitogen-activated protein kinase kinase kinase 8	1.83563	3.56927	10.1624	5.8e-16	3.01e-13
Bt.552.1.S1_at	CCL5	chemokine (C-C motif) ligand 5	1.83206	3.56046	5.13795	1.98e-06	8.75e-05
Bt.13542.1.S1_at	CFB	complement factor B	1.82461	3.54211	6.21598	2.3e-08	1.63e-06
Bt.10867.1.S1_at	NFKBID	nuclear factor of kappa light polypeptide gene enhancer in B-cells inhibitor, delta	1.81915	3.52873	9.32089	2.46e-14	6.95e-12
Bt.522.1.S1_at	IL15	interleukin 15	1.81339	3.51468	7.6523	4.3e-11	6.08e-09
Bt.20288.1.S1_at	NFKB2	nuclear factor of kappa light polypeptide gene enhancer in B-cells 2 (p49/p100)	1.77052	3.41177	8.38556	1.62e-12	3.25e-10
Bt.1536.2.S1_a_at	NFKBIE	nuclear factor of kappa light polypeptide gene enhancer in B-cells inhibitor, epsilon	1.76486	3.39841	11.4113	2.45e-18	2.03e-15
Bt.12445.1.A1_at	FSCN1	fascin homolog 1, actin-bundling protein (Strongylocentrotus purpuratus)	1.75367	3.37216	7.56125	6.45e-11	8.76e-09
Bt.3841.2.S1_at	CD83	CD83 molecule	1.74232	3.34572	9.31151	2.56e-14	7.08e-12
Bt.1536.3.S1_at	NFKBIE	nuclear factor of kappa light polypeptide gene enhancer in B-cells inhibitor, epsilon	1.74153	3.34389	11.5636	1.27e-18	1.44e-15
Bt.20286.1.S1_at	PDE4B	phosphodiesterase 4B, cAMP-specific (phosphodiesterase E4 dunce homolog, Drosophila)	1.73364	3.32565	5.11452	2.18e-06	9.43e-05
Bt.27843.1.S1_at	CCRN4L	CCR4 carbon catabolite repression 4-like (S. cerevisiae)	1.68719	3.22028	12.0246	1.77e-19	3.14e-16
Bt.18643.2.S1_at	CFLAR	CASP8 and FADD-like apoptosis regulator	1.68459	3.2145	9.34226	2.23e-14	6.46e-12
Bt.958.2.S1_at	TNFAIP6	tumor necrosis factor, alpha-induced protein 6	1.67713	3.1979	5.61077	2.92e-07	1.61e-05
Bt.1323.1.S1_at	TRIP10	thyroid hormone receptor interactor 10	1.66995	3.18204	8.47679	1.08e-12	2.23e-10
Bt.8479.1.A1_at	NOS2	nitric oxide synthase 2, inducible	1.66826	3.17831	4.09401	0.000102235	0.00260844
Bt.16232.1.S1_at	TMEM88	transmembrane protein 88	1.6681	3.17796	9.02453	9.25e-14	2.13e-11
Bt.17488.1.A1_at	CB430996	Accession CB430996	1.66567	3.1726	7.97314	1.03e-11	1.7e-09
Bt.16478.1.A1_at	PTGS2	Prostaglandin-endoperoxide synthase 2 (prostaglandin G/H synthase and cyclooxygenase)	1.64691	3.13161	7.86175	1.69e-11	2.66e-09
Bt.15802.2.S1_at	KLF5	Kruppel-like factor 5 (intestinal)	1.64201	3.12101	8.20764	3.6e-12	6.78e-10
Bt.12445.2.S1_at	FSCN1	fascin homolog 1, actin-bundling protein (Strongylocentrotus purpuratus)	1.55934	2.94719	7.10822	4.79e-10	4.84e-08
Bt.24600.1.S1_at	AATK	apoptosis-associated tyrosine kinase	1.54191	2.91179	5.0096	3.29e-06	0.000135286
Bt.22323.2.S1_at	RASSF5	Ras association (RalGDS/AF-6) domain family member 5	1.5357	2.8993	10.4463	1.66e-16	1.08e-13
Bt.25399.1.S1_at	CK964062	Accession CK964062	1.53022	2.88829	11.0286	1.29e-17	9.45e-15
Bt.24940.1.A1_at	CK773598	Accession CK773598	1.49912	2.82669	4.05914	0.000115678	0.0028721
Bt.1536.2.S1_at	NFKBIE	nuclear factor of kappa light polypeptide gene enhancer in B-cells inhibitor, epsilon	1.49722	2.82297	11.9661	2.27e-19	3.52e-16
Bt.15713.2.S1_at	PLEK	pleckstrin	1.48961	2.80814	6.30534	1.57e-08	1.16e-06
Bt.9570.1.S1_at	CK847032	Accession CK847032	1.48791	2.80483	8.71198	3.76e-13	7.92e-11
Bt.19406.1.A1_at	CB460424	Accession CB460424	1.48547	2.80008	6.48469	7.27e-09	5.79e-07
Bt.21903.1.S1_at	MOBKL2C	MOB1, Mps One Binder kinase activator-like 2C (yeast)	1.47112	2.77236	9.74594	3.69e-15	1.39e-12
Bt.17644.1.A1_at	C12orf39_Hsa	chromosome 12 open reading frame 39	1.4519	2.73569	9.93791	1.57e-15	7.24e-13
Bt.2318.2.S1_at	BE755394	Accession BE755394	1.44407	2.72088	9.83149	2.52e-15	1.08e-12
Bt.9974.1.S1_at	CCL3	chemokine (C-C motif) ligand 3	1.43869	2.71075	6.31569	1.5e-08	1.12e-06
Bt.3880.1.S1_at	MARCKSL1	MARCKS-like 1	1.40424	2.64678	5.61232	2.9e-07	1.6e-05
Bt.22322.1.S1_at	SAA3	serum amyloid A 3	1.40265	2.64386	6.58657	4.68e-09	3.88e-07
Bt.10630.1.S1_at	NMB	neuromedin B	1.39168	2.62384	5.17698	1.7e-06	7.76e-05
Bt.16370.1.S1_at	FAM107B	family with sequence similarity 107, member B	1.38169	2.60573	4.2385	6.09e-05	0.0017104
Bt.19214.1.S1_at	BE755851	Accession BE755851	1.37477	2.59326	7.04684	6.27e-10	6.14e-08
Bt.23555.2.S1_at	CK773270	Accession CK773270	1.37165	2.58767	7.1717	3.62e-10	3.81e-08
Bt.8547.1.S1_at	SLAMF1	signaling lymphocytic activation molecule family member 1	1.35547	2.55881	4.89551	5.15e-06	0.00019815
Bt.19405.1.A1_at	P2RY13	purinergic receptor P2Y, G-protein coupled, 13	1.34694	2.54372	4.63307	1.41e-05	0.000488668
Bt.2091.1.S1_at	DDIT4	DNA-damage-inducible transcript 4	1.33104	2.51584	7.21632	2.97e-10	3.19e-08
Bt.26763.1.A1_at	CD33	CD33 molecule	1.32747	2.50962	3.2519	0.00169119	0.0254991
Bt.23555.1.S1_at	COL13A1	collagen, type XIII, alpha 1	1.32493	2.50521	7.27473	2.3e-10	2.48e-08
Bt.29470.1.S1_at	CK973132	Accession CK973132	1.32387	2.50336	9.49709	1.12e-14	3.71e-12
Bt.10259.1.A1_at	PLK2	polo-like kinase 2 (Drosophila)	1.31718	2.49178	6.10812	3.64e-08	2.44e-06
Bt.10212.1.S1_at	PHLDA1	Pleckstrin homology-like domain, family A, member 1	1.30313	2.46764	6.19933	2.47e-08	1.73e-06
Bt.20548.1.S1_at	N4BP1	similar to Nedd4 binding protein 1	1.30133	2.46455	7.72614	3.09e-11	4.48e-09
Bt.9083.1.S1_at	TRAF1	TNF receptor-associated factor 1	1.29914	2.46083	7.81749	2.06e-11	3.12e-09
Bt.20494.1.S1_at	RYBP	RING1 and YY1 binding protein	1.29886	2.46034	7.2963	2.09e-10	2.29e-08
Bt.9054.1.A1_at	PEX5	peroxisomal biogenesis factor 5	1.29723	2.45756	7.30295	2.03e-10	2.27e-08
Bt.5650.1.S1_at	BTG3	BTG family, member 3	1.29552	2.45465	6.59091	4.59e-09	3.83e-07
Bt.25025.1.S1_at	SLC2A6	solute carrier family 2 (facilitated glucose transporter), member 6	1.27743	2.42406	7.12395	4.47e-10	4.63e-08
Bt.16271.1.S1_at	CLEC4E	C-type lectin domain family 4, member E	1.2713	2.41379	6.2957	1.64e-08	1.21e-06
Bt.22323.1.A1_a_at	RASSF5	Ras association (RalGDS/AF-6) domain family member 5	1.2689	2.40978	10.466	1.52e-16	1.05e-13
Bt.2408.1.S1_at	CCL2	chemokine (C-C motif) ligand 2	1.26315	2.40019	4.09888	0.00010048	0.00257174
Bt.1369.1.S1_at	SLC39A2	solute carrier family 39 (zinc transporter), member 2	1.23848	2.3595	5.63612	2.63e-07	1.47e-05
Bt.8137.1.S2_at	AATK	apoptosis-associated tyrosine kinase	1.23632	2.35596	5.58394	3.26e-07	1.76e-05
Bt.16467.1.S1_at	KLHL8	kelch-like 8 (Drosophila)	1.23581	2.35514	7.46799	9.75e-11	1.22e-08
Bt.18036.1.A1_at	CB534665	Accession CB534665	1.21026	2.3138	9.28736	2.85e-14	7.55e-12
Bt.17669.1.S1_a_at	RELB	v-rel reticuloendotheliosis viral oncogene homolog B	1.2049	2.30522	8.95579	1.26e-13	2.85e-11
Bt.7959.1.A1_at	LIG4	ligase IV, DNA, ATP-dependent	1.20085	2.29875	8.36666	1.77e-12	3.49e-10
Bt.3046.1.S1_at	SNAI1	snail homolog 1 (Drosophila)	1.20017	2.29767	4.07023	0.000111228	0.00278943
Bt.11990.1.S1_at	BE809771	Accession BE809771	1.19997	2.29735	3.78269	0.000301545	0.00640088
Bt.15713.1.A1_at	PLEK	pleckstrin	1.19903	2.29586	6.17937	2.69e-08	1.87e-06
Bt.9309.1.A1_at	NFKB1	nuclear factor of kappa light polypeptide gene enhancer in B-cells 1	1.17871	2.26375	9.39889	1.73e-14	5.13e-12
Bt.20681.1.A1_at	RYBP	RING1 and YY1 binding protein	1.1758	2.25919	7.41347	1.24e-10	1.49e-08
Bt.13522.1.S1_at	CB440336	Accession CB440336	1.15094	2.22059	3.85	0.000239657	0.0053177
Bt.16467.2.A1_at	KLHL8	Kelch-like 8 (Drosophila)	1.14924	2.21797	7.34239	1.7e-10	1.94e-08
Bt.23676.1.S1_at	BP105658	Accession BP105658	1.14252	2.20766	7.39223	1.36e-10	1.61e-08
Bt.29542.1.A1_at	LIN37	lin-37 homolog (C. elegans)	1.13765	2.20022	5.94581	7.23e-08	4.46e-06
Bt.29514.1.A1_at	CK975559	Accession CK975559	1.12574	2.18213	4.54332	1.98e-05	0.000648103
Bt.8624.1.S1_at	ARG2	arginase, type II	1.12541	2.18164	4.9986	3.44e-06	0.000139763
Bt.3051.1.S1_at	CK962939	Accession CK962939	1.1167	2.16851	5.31845	9.62e-07	4.65e-05
Bt.17330.1.A1_at	CB428771	Accession CB428771	1.10487	2.1508	5.38488	7.35e-07	3.67e-05
Bt.28285.1.S1_a_at	CK951297	Accession CK951297	1.1045	2.15024	9.48844	1.16e-14	3.71e-12
Bt.20115.1.S1_at	CB423296	Accession CB423296	1.10169	2.14606	4.61671	1.5e-05	0.000514171
Bt.29044.1.S1_at	TIFA	TRAF-interacting protein with forkhead-associated domain	1.10064	2.1445	4.55518	1.89e-05	0.00062771
Bt.2501.1.S1_at	CK982422	Accession CK982422	1.0776	2.11052	6.50915	6.54e-09	5.28e-07
Bt.23126.1.S1_at	NOS2	nitric oxide synthase 2, inducible	1.07342	2.10442	3.78032	0.00030398	0.00641872
Bt.2501.2.A1_at	CF930166	Accession CF930166	1.07263	2.10326	6.46492	7.91e-09	6.19e-07
Bt.22141.2.S1_at	BE722116	Accession BE722116	1.07149	2.10161	7.57316	6.11e-11	8.45e-09
Bt.20736.1.S1_at	CB419220	Accession CB419220	1.07123	2.10123	7.32434	1.84e-10	2.08e-08
Bt.2153.1.S1_at	IER3	immediate early response 3	1.06883	2.09773	7.37024	1.5e-10	1.74e-08
Bt.15889.1.S1_at	CK952523	Accession CK952523	1.06166	2.08733	3.75534	0.000330815	0.00685836
Bt.10414.1.A1_at	CK849182	Accession CK849182	1.06046	2.08559	7.46905	9.71e-11	1.22e-08
Bt.20904.1.A1_at	EBI3	Epstein-Barr virus induced 3	1.05621	2.07945	4.54315	1.98e-05	0.000648103
Bt.18643.1.A1_a_at	CK952663	Accession CK952663	1.05302	2.07487	9.6357	6.03e-15	2.08e-12
Bt.19349.1.A1_at	CK974498	Accession CK974498	1.05294	2.07475	7.49548	8.63e-11	1.12e-08
Bt.16271.2.A1_at	CLEC4E	C-type lectin domain family 4, member E	1.05045	2.07117	6.21622	2.3e-08	1.63e-06
Bt.3532.1.A1_at	CK773562	Accession CK773562	1.03938	2.05535	4.06365	0.00011385	0.00284189
Bt.2408.1.S1_s_at	CCL2	chemokine (C-C motif) ligand 2	1.03537	2.04964	4.11415	9.52e-05	0.00247133
Bt.4138.1.S1_a_at	VEGFA	vascular endothelial growth factor A	1.03404	2.04774	5.51552	4.32e-07	2.28e-05
Bt.1052.1.A1_at	CH25H	cholesterol 25-hydroxylase	1.02949	2.0413	6.61927	4.06e-09	3.44e-07
Bt.3566.1.A1_at	AV615989	Accession AV615989	0.995633	1.99396	4.00772	0.000138647	0.00331023
Bt.22141.1.S1_at	JUP	Junction plakoglobin	0.992302	1.98936	7.79989	2.23e-11	3.3e-09
Bt.13991.2.S1_at	PNRC1	proline-rich nuclear receptor coactivator 1	0.989469	1.98545	7.42984	1.16e-10	1.4e-08
Bt.9129.1.S1_at	LOC100140276	similar to jumonji domain containing 3	0.989423	1.98539	8.73192	3.43e-13	7.36e-11
Bt.15972.1.S1_at	GJA1	gap junction protein, alpha 1, 43kDa	0.981087	1.97395	2.77478	0.00690251	0.0771602
Bt.2318.1.A1_at	AW656252	Accession AW656252	0.98062	1.97331	8.05336	7.18e-12	1.25e-09
Bt.21482.3.A1_at	PRDM1	PR domain containing 1, with ZNF domain	0.979989	1.97245	7.29475	2.1e-10	2.29e-08
Bt.10414.2.S1_at	CB428579	Accession CB428579	0.978382	1.97025	7.05876	5.95e-10	5.93e-08
Bt.18631.1.A1_at	SPRY4	Sprouty homolog 4 (Drosophila)	0.975174	1.96588	4.21913	6.53e-05	0.0018215
Bt.26537.1.S1_at	LRRC33	leucine rich repeat containing 33	0.974697	1.96523	6.56698	5.09e-09	4.17e-07
Bt.28456.1.S1_at	LOC407195	similar to alpha-tubulin	0.973854	1.96408	3.75865	0.000327137	0.00679341
Bt.13967.1.A1_at	CB167904	Accession CB167904	0.962593	1.94881	7.02415	6.93e-10	6.68e-08
Bt.4138.2.S1_at	VEGFA	vascular endothelial growth factor A	0.961411	1.94721	4.25661	5.7e-05	0.00161986
Bt.17575.1.A1_at	PTGS2	Prostaglandin-endoperoxide synthase 2 (prostaglandin G/H synthase and cyclooxygenase)	0.957207	1.94155	7.01125	7.33e-10	6.96e-08
Bt.9662.1.S1_at	PTGER4	prostaglandin E receptor 4 (subtype EP4)	0.944267	1.92421	9.04849	8.31e-14	1.95e-11
Bt.28062.1.S1_at	GEM	GTP binding protein overexpressed in skeletal muscle	0.936174	1.91345	3.52649	0.000706976	0.0126939
Bt.29258.1.A1_a_at	MADCAM1	mucosal vascular addressin cell adhesion molecule 1	0.932491	1.90857	4.66225	1.26e-05	0.000448665
Bt.13991.2.S1_a_at	PNRC1	proline-rich nuclear receptor coactivator 1	0.931439	1.90718	6.4813	7.37e-09	5.84e-07
Bt.6372.1.A1_at	AU018091_Mmu	expressed sequence AU018091	0.930913	1.90648	3.55601	0.000642045	0.0116843
Bt.9027.1.S1_at	NFKBIA	nuclear factor of kappa light polypeptide gene enhancer in B-cells inhibitor, alpha	0.930801	1.90633	7.46274	9.98e-11	1.22e-08
Bt.13833.1.S1_at	RYBP	RING1 and YY1 binding protein	0.925442	1.89927	8.92153	1.47e-13	3.2e-11
Bt.16545.1.A1_at	GPR155	G protein-coupled receptor 155	0.925383	1.89919	5.15231	1.87e-06	8.38e-05
Bt.9533.1.S1_at	LOC100140276	similar to jumonji domain containing 3	0.906171	1.87406	6.01528	5.39e-08	3.48e-06
Bt.6284.1.S1_at	PELI1	pellino homolog 1 (Drosophila)	0.902301	1.86905	6.99226	7.97e-10	7.45e-08
Bt.9244.1.A1_at	RSPRY1	ring finger and SPRY domain containing 1	0.899918	1.86596	9.2938	2.77e-14	7.5e-12
Bt.9391.1.A1_at	BIRC3	baculoviral IAP repeat-containing 3	0.899081	1.86488	8.93932	1.36e-13	3.01e-11
Bt.23373.1.S1_at	NR4A1	nuclear receptor subfamily 4, group A, member 1	0.882492	1.84356	3.77021	0.000314584	0.00658927
Bt.20178.2.S1_at	NFKBIB	Nuclear factor of kappa light polypeptide gene enhancer in B-cells inhibitor, beta	0.878135	1.838	6.90959	1.15e-09	1.04e-07
Bt.28627.1.S1_at	CK949319	Accession CK949319	0.870693	1.82854	3.34172	0.00127761	0.0204966
Bt.12219.1.S1_at	AF451171	Accession AF451171	0.865754	1.82229	3.8325	0.000254467	0.00560232
Bt.22455.1.S1_at	RHOC	ras homolog gene family, member C	0.86563	1.82213	4.00273	0.000141095	0.0033558
Bt.6087.2.S1_a_at	TM4SF1	transmembrane 4 L six family member 1	0.865493	1.82196	2.77759	0.00684839	0.0768143
Bt.5326.2.S1_at	BTG2	BTG family, member 2	0.85207	1.80509	5.66991	2.29e-07	1.29e-05
Bt.21482.2.S1_at	PRDM1	PR domain containing 1, with ZNF domain	0.852063	1.80508	6.58152	4.78e-09	3.94e-07
Bt.18643.1.A1_at	CK952663	Accession CK952663	0.849258	1.80157	9.49222	1.14e-14	3.71e-12
Bt.21798.1.S1_at	GIMAP6	GTPase, IMAP family member 6	0.847906	1.79989	3.09351	0.00274062	0.038304
Bt.5372.1.S1_at	ICAM1	intercellular adhesion molecule 1	0.847743	1.79968	7.49806	8.53e-11	1.12e-08
Bt.5604.2.S1_at	BF073015	Accession BF073015	0.846867	1.79859	5.96489	6.67e-08	4.19e-06
Bt.9542.1.S1_at	PTPN1	protein tyrosine phosphatase, non-receptor type 1	0.838841	1.78861	4.55748	1.88e-05	0.000625659
Bt.799.1.S1_at	AW315506	Accession AW315506	0.837369	1.78679	8.07965	6.38e-12	1.14e-09
Bt.155.1.S1_at	IL8	interleukin 8	0.834705	1.78349	8.22357	3.35e-12	6.41e-10
Bt.6406.1.S3_at	CEBPD	CCAAT/enhancer binding protein (C/EBP), delta	0.829452	1.77701	6.16382	2.87e-08	1.99e-06
Bt.18894.1.A1_at	ZBTB10	zinc finger and BTB domain containing 10	0.829411	1.77696	6.35834	1.25e-08	9.5e-07
Bt.18979.1.S1_at	CB420418	Accession CB420418	0.826545	1.77343	4.53554	2.04e-05	0.000662793
Bt.5432.1.S1_at	TNIP1	TNFAIP3 interacting protein 1	0.824257	1.77062	5.13871	1.98e-06	8.75e-05
Bt.28539.1.S1_at	SPTY2D1	SPT2, Suppressor of Ty, domain containing 1 (S. cerevisiae)	0.823662	1.76989	6.29219	1.66e-08	1.22e-06
Bt.12554.1.S1_at	CB456533	Accession CB456533	0.823556	1.76976	5.62844	2.71e-07	1.51e-05
Bt.16240.1.A1_at	CK834854	Accession CK834854	0.819181	1.7644	7.94749	1.15e-11	1.89e-09
Bt.4748.1.S1_at	SOD2	superoxide dismutase 2, mitochondrial	0.815353	1.75973	6.89274	1.23e-09	1.11e-07
Bt.21607.1.S1_at	CITED2	Cbp/p300-interacting transactivator, with Glu/Asp-rich carboxy-terminal domain, 2	0.814932	1.75922	9.11155	6.27e-14	1.54e-11
Bt.17885.1.A1_at	FOSL1	FOS-like antigen 1	0.806879	1.74942	3.65938	0.000456447	0.00887147
Bt.24355.1.A1_at	XKR8	XK, Kell blood group complex subunit-related family, member 8	0.806824	1.74936	5.69798	2.04e-07	1.16e-05
Bt.3884.1.S1_at	MVD	mevalonate (diphospho) decarboxylase	0.806203	1.7486	6.13081	3.31e-08	2.25e-06
Bt.17309.1.S1_at	ANKRD33B	ankyrin repeat domain 33B	0.805311	1.74752	4.94992	4.16e-06	0.000164845
Bt.8624.2.S1_at	ARG2	Arginase, type II	0.802958	1.74468	7.83743	1.88e-11	2.93e-09
Bt.7542.1.S1_at	BCL2A1	BCL2-related protein A1	0.802374	1.74397	7.55997	6.48e-11	8.76e-09
Bt.12177.1.S1_at	CLDN4	claudin 4	0.801507	1.74292	3.5878	0.000578458	0.0107075
Bt.16606.1.A1_at	PELI1	pellino homolog 1 (Drosophila)	0.801058	1.74238	5.97036	6.52e-08	4.12e-06
Bt.16347.1.S1_at	BI537129	Accession BI537129	0.799819	1.74088	7.12193	4.51e-10	4.63e-08
Bt.17646.2.S1_at	TFCP2	transcription factor CP2	0.797768	1.73841	7.70945	3.33e-11	4.77e-09
Bt.27009.1.S1_at	PWWP2A	similar to PWWP domain-containing protein 2A	0.795553	1.73574	7.80878	2.14e-11	3.21e-09
Bt.1433.1.S1_at	DIXDC1	DIX domain containing 1	0.787642	1.72625	3.41809	0.00100278	0.0170403
Bt.13284.1.A1_at	CB170964	Accession CB170964	0.781925	1.71942	3.6613	0.000453538	0.00884258
Bt.5432.3.S1_at	TNIP1	TNFAIP3 interacting protein 1	0.776561	1.71304	5.94749	7.18e-08	4.46e-06
Bt.10098.1.S1_at	TSPAN13	tetraspanin 13	0.774589	1.7107	2.72443	0.00793894	0.0850581
Bt.11221.1.S1_at	GYPC	glycophorin C (Gerbich blood group)	0.772366	1.70807	2.859	0.00544212	0.0648415
Bt.4989.1.S1_at	TUFT1	tuftelin 1	0.77072	1.70612	3.81251	0.000272448	0.00590415
Bt.19578.1.S1_at	MAFK	v-maf musculoaponeurotic fibrosarcoma oncogene homolog K (avian)	0.770225	1.70554	6.25093	1.98e-08	1.43e-06
Bt.13991.1.A1_at	PNRC1	proline-rich nuclear receptor coactivator 1	0.765039	1.69942	7.47273	9.55e-11	1.22e-08
Bt.24614.1.S1_at	INSIG1	insulin induced gene 1	0.755158	1.68782	7.01748	7.13e-10	6.83e-08
Bt.12732.1.S1_at	NYREN18	NEDD8 ultimate buster-1	0.749308	1.68099	4.42364	3.09e-05	0.000966158
Bt.27807.1.A1_at	LOC782359	similar to BCL2 binding component 3	0.74875	1.68034	4.35733	3.95e-05	0.00118586
Bt.22360.1.S1_at	BF655380	Accession BF655380	0.747936	1.67939	5.07857	2.51e-06	0.000107047
Bt.5528.1.S1_at	SLC7A5	solute carrier family 7 (cationic amino acid transporter, y+ system), member 5	0.747656	1.67906	3.93368	0.00017954	0.0041129
Bt.28225.2.S1_at	SAMSN1	SAM domain, SH3 domain and nuclear localization signals 1	0.747608	1.67901	5.91204	8.33e-08	5.03e-06
Bt.24335.1.S1_at	DAPP1	dual adaptor of phosphotyrosine and 3-phosphoinositides	0.746959	1.67825	4.6977	1.1e-05	0.000397681
Bt.22773.1.S1_at	SLC25A19	solute carrier family 25 (mitochondrial thiamine pyrophosphate carrier), member 19	0.74134	1.67173	5.37541	7.64e-07	3.79e-05
Bt.9265.1.A1_at	BATF	basic leucine zipper transcription factor, ATF-like	0.73502	1.66442	3.60487	0.000546821	0.0102323
Bt.9542.2.S1_at	PTPN1	Protein tyrosine phosphatase, non-receptor type 1	0.730364	1.65906	7.05852	5.96e-10	5.93e-08
Bt.4930.1.S1_at	CK955069	Accession CK955069	0.72904	1.65754	7.29775	2.07e-10	2.29e-08
Bt.19559.1.S1_at	BF073200	Accession BF073200	0.726803	1.65497	2.96174	0.0040468	0.051895
Bt.16930.1.A1_at	BCL3	B-cell CLL/lymphoma 3	0.726567	1.6547	5.75714	1.59e-07	9.25e-06
Bt.9265.2.S1_at	BATF	basic leucine zipper transcription factor, ATF-like	0.726484	1.6546	3.72348	0.000368328	0.00744981
Bt.20215.1.S1_at	CB452234	Accession CB452234	0.72514	1.65306	4.20978	6.76e-05	0.00186121
Bt.20511.1.S1_at	RALGDS	ral guanine nucleotide dissociation stimulator	0.723324	1.65098	4.15355	8.27e-05	0.00221165
Bt.19809.1.S1_at	BDKRB2	bradykinin receptor B2	0.721248	1.64861	5.13175	2.03e-06	8.93e-05
Bt.523.1.S1_at	IL12B	interleukin 12B (natural killer cell stimulatory factor 2, cytotoxic lymphocyte maturation factor 2, p40)	0.719538	1.64665	2.9865	0.00376417	0.0489775
Bt.10855.1.S1_at	RGS2	regulator of G-protein signaling 2, 24kDa	0.71903	1.64608	3.99432	0.000145317	0.00342823
Bt.22646.1.S1_at	RFX5	regulatory factor X, 5 (influences HLA class II expression)	0.716394	1.64307	6.8377	1.57e-09	1.38e-07
Bt.26426.1.A1_at	RBM43	RNA binding motif protein 43	0.715522	1.64208	3.912	0.000193559	0.00437759
Bt.14031.1.S1_at	SDC4	Syndecan 4	0.711546	1.63756	4.55614	1.89e-05	0.000627122
Bt.20542.1.S1_at	JUNB	jun B proto-oncogene	0.711245	1.63722	5.63541	2.64e-07	1.47e-05
Bt.5432.2.S1_at	TNIP1	TNFAIP3 interacting protein 1	0.711212	1.63718	5.36871	7.85e-07	3.86e-05
Bt.126.1.S2_at	KCNJ2	potassium inwardly-rectifying channel, subfamily J, member 2	0.706705	1.63207	3.68469	0.0004195	0.00828279
Bt.27061.1.S1_at	TOB1	similar to Protein Tob1 (Transducer of erbB-2 1)	0.704901	1.63003	3.8221	0.000263676	0.00576426
Bt.19482.1.A1_at	TFRC	transferrin receptor (p90, CD71)	0.69866	1.623	3.34349	0.0012705	0.0204183
Bt.29258.1.A1_at	MADCAM1	mucosal vascular addressin cell adhesion molecule 1	0.69377	1.61751	3.67055	0.00043978	0.00862842
Bt.17286.1.A1_at	CB436518	Accession CB436518	0.6905	1.61384	5.25058	1.26e-06	5.91e-05
Bt.9870.1.S1_at	CB222784	Accession CB222784	0.689263	1.61246	4.14797	8.43e-05	0.00223229
Bt.15692.1.A1_at	RNF19B	ring finger protein 19B	0.686742	1.60964	4.48823	2.43e-05	0.000779546
Bt.16491.1.A1_at	CB420640	Accession CB420640	0.686453	1.60932	3.21745	0.0018809	0.0280871
Bt.7465.2.A1_at	TP53RK	TP53 regulating kinase	0.683637	1.60618	6.24015	2.08e-08	1.48e-06
Bt.4740.1.S1_at	HYAL1	hyaluronoglucosaminidase 1	0.68288	1.60534	4.4069	3.29e-05	0.00101765
Bt.17646.1.A1_at	TFCP2	transcription factor CP2	0.679537	1.60163	7.10807	4.79e-10	4.84e-08
Bt.22773.2.S1_at	SLC25A19	solute carrier family 25 (mitochondrial thiamine pyrophosphate carrier), member 19	0.677577	1.59945	5.31414	9.78e-07	4.72e-05
Bt.5273.1.S2_at	ITGAV	integrin, alpha V (vitronectin receptor, alpha polypeptide, antigen CD51)	0.673072	1.59446	3.04455	0.00317171	0.0429892
Bt.23597.1.S1_at	NUPR1	nuclear protein, transcriptional regulator, 1	0.672064	1.59335	5.03861	2.94e-06	0.000122602
Bt.21980.1.S1_at	CD72	CD72 molecule	0.67164	1.59288	3.08598	0.00280315	0.0390027
Bt.19006.2.A1_at	UPB1	Ureidopropionase, beta	0.669619	1.59065	3.80177	0.000282599	0.00609228
Bt.16930.2.S1_at	BCL3	B-cell CLL/lymphoma 3	0.667184	1.58797	5.87134	9.88e-08	5.88e-06
Bt.11947.1.S1_at	HYAL2	hyaluronoglucosaminidase 2	0.666716	1.58746	5.10699	2.24e-06	9.68e-05
Bt.16347.2.A1_at	CB420367	Accession CB420367	0.665974	1.58664	6.07675	4.16e-08	2.74e-06
Bt.21941.1.S1_at	CK770697	Accession CK770697	0.662666	1.58301	5.94402	7.28e-08	4.46e-06
Bt.17041.1.A1_at	CB468085	Accession CB468085	0.659061	1.57905	4.05777	0.000116241	0.00287904
Bt.3243.2.S1_a_at	RAB9A	RAB9A, member RAS oncogene family	0.658374	1.5783	7.53969	7.09e-11	9.49e-09
Bt.26760.1.S1_at	ARRDC2	arrestin domain containing 2	0.654674	1.57426	4.59654	1.62e-05	0.000549731
Bt.9870.2.A1_at	BM446171	Accession BM446171	0.654155	1.57369	4.08725	0.000104718	0.00264753
Bt.8149.1.A1_at	INTS6	integrator complex subunit 6	0.642412	1.56094	7.18819	3.36e-10	3.58e-08
Bt.6588.1.S1_at	NCK1	NCK adaptor protein 1	0.642291	1.56081	5.21798	1.44e-06	6.66e-05
Bt.24236.1.S1_at	DLC1	deleted in liver cancer 1	0.637776	1.55593	3.80009	0.000284221	0.00611666
Bt.23046.1.A1_at	LOC100140797	similar to Uncharacterized protein C18orf8 (Colon cancer-associated protein Mic1) (Mic-1)	0.637635	1.55578	4.37827	3.66e-05	0.00110894
Bt.5998.1.S1_at	CK845991	Accession CK845991	0.635179	1.55313	4.23763	6.11e-05	0.00171134
Bt.21026.1.S1_at	GPR65	G protein-coupled receptor 65	0.623482	1.54059	3.69031	0.00041169	0.00816749
Bt.25169.1.A1_at	CK730252	Accession CK730252	0.622119	1.53913	3.05028	0.00311814	0.0424274
Bt.28929.1.S1_at	CK946845	Accession CK946845	0.621683	1.53867	5.87412	9.77e-08	5.84e-06
Bt.9653.1.A1_at	MEMO1	mediator of cell motility 1	0.620202	1.53709	4.05262	0.000118375	0.00292155
Bt.7468.1.S1_at	BE753844	Accession BE753844	0.615362	1.53194	5.13771	1.98e-06	8.75e-05
Bt.6125.2.S1_at	JAG1	jagged 1 (Alagille syndrome)	0.61364	1.53012	2.83979	0.00574765	0.0675757
Bt.28432.1.S1_at	LMNA	lamin A/C	0.610228	1.5265	6.59535	4.5e-09	3.79e-07
Bt.18355.1.A1_at	CB443368	Accession CB443368	0.610125	1.52639	3.71414	0.000380075	0.00763772
Bt.28395.1.S1_at	WDR54	WD repeat domain 54	0.607185	1.52328	4.33651	4.26e-05	0.00126806
Bt.16321.1.A1_at	CXCL3	Chemokine (C-X-C motif) ligand 3	0.605454	1.52146	5.55544	3.66e-07	1.97e-05
Bt.6406.2.A1_at	CEBPD	CCAAT/enhancer binding protein (C/EBP), delta	0.604086	1.52001	5.48556	4.88e-07	2.55e-05
Bt.4183.1.S1_at	CREB1	cAMP responsive element binding protein 1	0.603274	1.51916	5.0616	2.68e-06	0.000113229
Bt.15882.3.S1_at	SRI	Sorcin	0.599745	1.51545	4.95145	4.14e-06	0.000164383
Bt.4884.1.S1_at	RILPL2	Rab interacting lysosomal protein-like 2	0.59808	1.5137	4.22159	6.47e-05	0.00180942
Bt.25244.1.A1_at	LOC531674	similar to Zinc finger protein 41	0.597304	1.51289	6.09678	3.82e-08	2.54e-06
Bt.24167.1.S1_at	OTUD4	similar to OTU domain-containing protein 4 (HIV-1-induced protein HIN-1)	0.597025	1.51259	6.73385	2.47e-09	2.13e-07
Bt.28073.1.S1_at	PSTPIP2	proline-serine-threonine phosphatase interacting protein 2	0.596482	1.51203	4.00018	0.00014236	0.00337298
Bt.6377.1.S1_at	RCAN1	regulator of calcineurin 1	0.594228	1.50966	4.15438	8.24e-05	0.00220985
Bt.17777.1.S1_at	OPTN	optineurin	0.592377	1.50773	4.56389	1.83e-05	0.000615709
Bt.20012.1.S1_at	CDC2L2	cell division cycle 2-like 2 (PITSLRE proteins)	0.591437	1.50675	4.29265	5e-05	0.00145869
Bt.3685.3.S1_at	LOC512915	similar to zinc finger and BTB domain containing 17	0.588097	1.50326	5.186	1.64e-06	7.51e-05
Bt.22181.1.A1_at	CB455885	Accession CB455885	0.587816	1.50297	6.10801	3.64e-08	2.44e-06
Bt.4755.1.S1_at	ZMIZ2	zinc finger, MIZ-type containing 2	0.587696	1.50284	5.09305	2.37e-06	0.000101591
Bt.26760.2.S1_a_at	ARRDC2	arrestin domain containing 2	0.585993	1.50107	4.48472	2.46e-05	0.000787781
Bt.17309.2.A1_at	ANKRD33B	ankyrin repeat domain 33B	0.585036	1.50008	5.46987	5.2e-07	2.67e-05
Bt.28031.1.S1_s_at	SQSTM1	sequestosome 1	0.584051	1.49905	3.94657	0.000171673	0.00395452
Bt.15670.3.S1_at	DEDD	death effector domain containing	0.573453	1.48808	6.11034	3.61e-08	2.44e-06
Bt.16661.1.A1_at	BAZ1A	bromodomain adjacent to zinc finger domain, 1A	0.573041	1.48766	4.61694	1.5e-05	0.000514171
Bt.21482.1.A1_at	PRDM1	PR domain containing 1, with ZNF domain	0.572317	1.48691	6.14613	3.1e-08	2.13e-06
Bt.8149.2.S1_at	INTS6	integrator complex subunit 6	0.572004	1.48659	6.39667	1.06e-08	8.1e-07
Bt.29365.1.A1_at	N4BP3_Hsa	Nedd4 binding protein 3	0.5719	1.48648	5.44801	5.69e-07	2.9e-05
Bt.17777.2.S1_at	OPTN	optineurin	0.570801	1.48535	3.87991	0.000216245	0.00484661
Bt.16126.1.S1_at	OTUD4	similar to OTU domain-containing protein 4 (HIV-1-induced protein HIN-1)	0.567037	1.48148	7.13072	4.34e-10	4.53e-08
Bt.9519.1.S1_at	SESN2	sestrin 2	0.564924	1.47931	3.00788	0.00353495	0.0467282
Bt.4199.1.S1_at	IL1RN	interleukin 1 receptor antagonist	0.563614	1.47797	3.74941	0.00033751	0.00692501
Bt.5420.1.A1_at	PCP4L1	Purkinje cell protein 4 like 1	0.558275	1.47251	3.27555	0.00157156	0.0241341
Bt.3685.2.S1_at	LOC512915	Similar to zinc finger and BTB domain containing 17	0.555625	1.4698	4.79669	7.55e-06	0.000280159
Bt.27258.1.S1_at	NUFIP1	nuclear fragile X mental retardation protein interacting protein 1	0.555174	1.46935	6.77577	2.06e-09	1.79e-07
Bt.9519.3.S1_at	SESN2	sestrin 2	0.553597	1.46774	3.15463	0.00227897	0.0329246
Bt.24513.1.S1_at	USP12	ubiquitin specific peptidase 12	0.553494	1.46764	4.38498	3.57e-05	0.00108718
Bt.3243.1.S1_at	RAB9A	RAB9A, member RAS oncogene family	0.551946	1.46606	6.64962	3.56e-09	3.03e-07
Bt.29794.1.A1_at	S68402	Accession S68402	0.550624	1.46472	3.98032	0.000152613	0.00358179
Bt.5420.1.A1_a_at	PCP4L1	Purkinje cell protein 4 like 1	0.549859	1.46394	3.45763	0.000883438	0.0152666
Bt.27909.1.S1_at	SERPINB1	serpin peptidase inhibitor, clade B (ovalbumin), member 1	0.548731	1.4628	3.52031	0.000721332	0.0128685
Bt.21213.1.S1_at	SKIL	SKI-like oncogene	0.548539	1.4626	4.63712	1.39e-05	0.000483912
Bt.17777.3.S1_at	OPTN	optineurin	0.548354	1.46242	3.36095	0.0012024	0.0196282
Bt.6490.2.S1_at	PELI1	pellino homolog 1 (Drosophila)	0.547999	1.46206	5.81603	1.25e-07	7.34e-06
Bt.17263.1.S1_at	LGR4	leucine-rich repeat-containing G protein-coupled receptor 4	0.544429	1.45844	3.79334	0.000290827	0.0062265
Bt.12197.2.S1_a_at	RIPK2	receptor-interacting serine-threonine kinase 2	0.544243	1.45825	5.33135	9.13e-07	4.45e-05
Bt.9373.1.S1_at	CB440332	Accession CB440332	0.544117	1.45813	5.47998	4.99e-07	2.6e-05
Bt.24502.1.S1_at	SUZ12	suppressor of zeste 12 homolog (Drosophila)	0.541824	1.45581	6.41793	9.69e-09	7.53e-07
Bt.20178.1.S1_at	NFKBIB	nuclear factor of kappa light polypeptide gene enhancer in B-cells inhibitor, beta	0.541512	1.4555	3.31066	0.00140848	0.0221213
Bt.28367.1.S1_at	CK982730	Accession CK982730	0.540235	1.45421	4.55011	1.93e-05	0.000638101
Bt.1027.1.S1_at	PRKCD	protein kinase C, delta	0.5402	1.45417	4.94898	4.18e-06	0.000164924
Bt.20522.1.S1_at	CK770939	Accession CK770939	0.538523	1.45248	3.67983	0.000426361	0.00840492
Bt.12916.1.S1_at	GPX3	glutathione peroxidase 3 (plasma)	0.534801	1.44874	5.33383	9.04e-07	4.43e-05
Bt.15707.1.S1_at	ITGA5	integrin, alpha 5 (fibronectin receptor, alpha polypeptide)	0.534225	1.44816	2.99199	0.00370409	0.0483983
Bt.24805.1.A1_at	C12H13orf27	chromosome 13 open reading frame 27 ortholog	0.534213	1.44815	6.47252	7.66e-09	6.03e-07
Bt.19826.1.A1_at	CB535112	Accession CB535112	0.532927	1.44686	3.94021	0.000175516	0.00403556
Bt.14549.1.A1_at	CB170566	Accession CB170566	0.52914	1.44307	6.99631	7.83e-10	7.38e-08
Bt.21373.2.A1_at	CB427981	Accession CB427981	0.524282	1.43822	3.50361	0.000761529	0.0134174
Bt.16124.2.S1_at	CB418472	Accession CB418472	0.518773	1.43274	5.44275	5.81e-07	2.95e-05
Bt.19945.1.A1_at	CK774004	Accession CK774004	0.518308	1.43227	2.83303	0.0058588	0.0683576
Bt.142.1.S1_at	NCF1	neutrophil cytosolic factor 1	0.516906	1.43088	3.97179	0.000157229	0.00368318
Bt.16018.1.S1_a_at	CASP4	caspase 4, apoptosis-related cysteine peptidase	0.516648	1.43063	4.897	5.12e-06	0.000197619
Bt.744.1.S1_at	ARID5A	AT rich interactive domain 5A (MRF1-like)	0.515155	1.42915	3.10557	0.00264315	0.0373045
Bt.9516.1.S1_at	CDC37L1	cell division cycle 37 homolog (S. cerevisiae)-like 1	0.513782	1.42779	4.00102	0.000141946	0.00336958
Bt.29683.1.A1_at	HYAL2	Hyaluronoglucosaminidase 2	0.513679	1.42769	6.4149	9.82e-09	7.58e-07
Bt.2391.1.S1_at	C16H1ORF55	chromosome 1 open reading frame 55 ortholog	0.513347	1.42736	6.20538	2.41e-08	1.69e-06
Bt.3494.1.A1_s_at	RNF19A	ring finger protein 19A	0.51267	1.42669	7.77545	2.48e-11	3.63e-09
Bt.11062.1.A1_at	CK967661	Accession CK967661	0.512241	1.42626	3.73718	0.000351729	0.00718416
Bt.13214.1.S1_at	PRDM1	PR domain containing 1, with ZNF domain	0.511398	1.42543	6.08116	4.08e-08	2.7e-06
Bt.27081.1.S1_at	POLK	polymerase (DNA directed) kappa	0.51129	1.42532	4.19286	7.18e-05	0.00196281
Bt.15670.2.S1_at	DEDD	death effector domain containing	0.510373	1.42442	5.53796	3.94e-07	2.1e-05
Bt.23265.1.S1_at	SPRED1	sprouty-related, EVH1 domain containing 1	0.509354	1.42341	4.34288	4.16e-05	0.00124176
Bt.8328.1.S1_at	SLC11A2	solute carrier family 11 (proton-coupled divalent metal ion transporters), member 2	0.508922	1.42299	5.15649	1.84e-06	8.27e-05
Bt.28207.1.S1_at	RNF19A	ring finger protein 19A	0.508136	1.42221	7.03132	6.71e-10	6.52e-08
Bt.18331.1.A1_at	CB442854	Accession CB442854	0.503311	1.41746	5.38841	7.24e-07	3.63e-05
Bt.21841.2.A1_at	CB464689	Accession CB464689	0.503186	1.41734	3.679	0.000427552	0.00841506
Bt.16133.1.A1_at	PIGH	phosphatidylinositol glycan anchor biosynthesis, class H	0.50274	1.4169	4.21301	6.68e-05	0.00184566
Bt.13247.1.S1_at	HEBP2	heme binding protein 2	0.501639	1.41582	2.65663	0.00955892	0.097382
Bt.8885.2.A1_at	AV602975	Accession AV602975	0.499356	1.41358	4.99589	3.47e-06	0.000139995
Bt.18290.1.A1_at	TRAF3	TNF receptor-associated factor 3	0.498919	1.41315	4.19515	7.12e-05	0.00195096
Bt.29794.1.S1_at	S68402	Accession S68402	0.498653	1.41289	3.83377	0.000253366	0.00558798
Bt.23717.1.A1_at	MAP2K4	Mitogen-activated protein kinase kinase 4	0.496386	1.41067	3.28454	0.0015282	0.0236435
Bt.5406.1.S1_at	DENND5A	DENN/MADD domain containing 5A	0.491894	1.40629	6.92125	1.09e-09	9.95e-08
Bt.1894.1.S1_at	LOC100138572	similar to N-acetyltransferase 6	0.490292	1.40473	4.26497	5.53e-05	0.00158187
Bt.15896.1.S1_at	AF451188	Accession AF451188	0.489618	1.40407	5.26268	1.2e-06	5.65e-05
Bt.3841.1.S1_at	CD83	CD83 molecule	0.488634	1.40312	6.51124	6.48e-09	5.27e-07
Bt.12209.1.S1_at	AF451174	Accession AF451174	0.486754	1.40129	4.59376	1.64e-05	0.00055315
Bt.6800.1.A1_at	BF440269	Accession BF440269	0.485412	1.39999	2.81118	0.00623201	0.0712367
Bt.1233.1.S1_at	AW416990	Accession AW416990	0.482055	1.39673	4.90384	4.98e-06	0.000193025
Bt.19809.2.A1_at	BDKRB2	bradykinin receptor B2	0.481406	1.3961	4.67484	1.2e-05	0.000428918
Bt.26630.1.S1_at	NFATC1	Nuclear factor of activated T-cells, cytoplasmic, calcineurin-dependent 1	0.480038	1.39478	2.84746	0.00562386	0.0663712
Bt.14051.1.S1_at	DUSP16	dual specificity phosphatase 16	0.479962	1.39471	2.94185	0.00428792	0.0543151
Bt.24139.1.A1_at	BP105827	Accession BP105827	0.472227	1.38725	4.70904	1.06e-05	0.000383038
Bt.4412.1.S1_at	AXIN2	axin 2	0.471737	1.38678	3.68786	0.000415078	0.00820851
Bt.21841.1.A1_at	BM251341	Accession BM251341	0.469883	1.385	6.31985	1.48e-08	1.11e-06
Bt.8984.1.S1_at	PARP11	poly (ADP-ribose) polymerase family, member 11	0.469826	1.38494	3.49314	0.000787803	0.0138216
Bt.27470.1.A1_at	GRASP	GRP1 (general receptor for phosphoinositides 1)-associated scaffold protein	0.468493	1.38366	3.06098	0.00302045	0.0413782
Bt.26219.1.A1_at	UBAP1	Ubiquitin associated protein 1	0.467639	1.38284	5.07811	2.51e-06	0.000107047
Bt.303.1.S1_at	P2RY1	purinergic receptor P2Y, G-protein coupled, 1	0.466769	1.38201	3.32263	0.0013566	0.0215163
Bt.13331.2.S1_a_at	TANK	TRAF family member-associated NFKB activator	0.466457	1.38171	4.81366	7.07e-06	0.000263191
Bt.28366.2.S1_at	ECT2	epithelial cell transforming sequence 2 oncogene	0.466171	1.38144	4.06037	0.000115175	0.00286533
Bt.18636.1.S1_at	CB446557	Accession CB446557	0.466016	1.38129	3.30993	0.00141169	0.0221438
Bt.9719.2.A1_at	BM434841	Accession BM434841	0.46542	1.38072	4.68232	1.17e-05	0.000418069
Bt.21040.2.A1_at	CB447630	Accession CB447630	0.463763	1.37913	3.39305	0.00108608	0.0180612
Bt.17689.1.A1_at	CB433115	Accession CB433115	0.46166	1.37713	2.83934	0.00575502	0.0675984
Bt.7465.1.A1_at	TP53RK	TP53 regulating kinase	0.460136	1.37567	5.54648	3.8e-07	2.04e-05
Bt.20115.2.S1_at	AW464698	Accession AW464698	0.459007	1.3746	3.29196	0.00149325	0.0231891
Bt.8079.1.S1_a_at	SAFB2	scaffold attachment factor B2	0.454363	1.37018	5.93518	7.56e-08	4.61e-06
Bt.5681.1.S1_at	FLYWCH2	FLYWCH family member 2	0.454177	1.37	4.4331	2.98e-05	0.000942361
Bt.13818.1.S1_at	SIRT1	Sirtuin (silent mating type information regulation 2 homolog) 1 (S. cerevisiae)	0.453112	1.36899	5.32451	9.38e-07	4.56e-05
Bt.17239.2.A1_at	AEBP2	AE binding protein 2	0.452169	1.3681	3.43903	0.000937804	0.016068
Bt.10870.1.S1_at	BI774755	Accession BI774755	0.451789	1.36774	3.60476	0.000547026	0.0102323
Bt.9653.2.S1_at	MEMO1	mediator of cell motility 1	0.451007	1.36699	3.82714	0.000259173	0.00568581
Bt.26452.1.A1_at	CK816668	Accession CK816668	0.450411	1.36643	3.63778	0.000490409	0.0093418
Bt.8079.2.S1_a_at	SAFB2	scaffold attachment factor B2	0.448675	1.36479	5.71129	1.93e-07	1.1e-05
Bt.26040.1.A1_at	CA5B	carbonic anhydrase VB, mitochondrial	0.448442	1.36457	3.35227	0.0012358	0.0200157
Bt.6145.1.S1_at	DPH3	DPH3, KTI11 homolog (S. cerevisiae)	0.446353	1.36259	3.91399	0.000192231	0.0043621
Bt.7236.1.S1_at	PIK3R1	phosphoinositide-3-kinase, regulatory subunit 1 (alpha)	0.445508	1.36179	3.17586	0.00213634	0.031117
Bt.272.1.S1_at	PIM1	pim-1 oncogene	0.444797	1.36112	3.4766	0.000831057	0.014438
Bt.6398.1.S1_at	NAT12	N-acetyltransferase 12 (GCN5-related, putative)	0.439713	1.35633	5.24958	1.27e-06	5.91e-05
Bt.6793.1.S1_at	UBE2W	ubiquitin-conjugating enzyme E2W (putative)	0.438429	1.35513	5.52005	4.24e-07	2.25e-05
Bt.25055.1.A1_at	IPMK	Inositol polyphosphate multikinase	0.43814	1.35486	5.43151	6.08e-07	3.06e-05
Bt.8993.1.S1_at	CB456543	Accession CB456543	0.437567	1.35432	3.12728	0.0024757	0.0353157
Bt.28366.1.A1_at	ECT2	epithelial cell transforming sequence 2 oncogene	0.437432	1.35419	3.81528	0.000269883	0.00585876
Bt.23491.1.S1_at	SIN3A	SIN3 homolog A, transcription regulator (yeast)	0.437359	1.35412	4.13858	8.72e-05	0.00228897
Bt.19800.1.A1_at	CB534578	Accession CB534578	0.434889	1.35181	4.53508	2.04e-05	0.000662793
Bt.532.1.S1_at	TSFM	Ts translation elongation factor, mitochondrial	0.434171	1.35113	3.21501	0.00189504	0.0282305
Bt.27181.1.A1_at	POLB	polymerase (DNA directed), beta	0.433145	1.35017	2.92778	0.00446643	0.0561191
Bt.6406.1.S2_at	CEBPD	CCAAT/enhancer binding protein (C/EBP), delta	0.428806	1.34612	4.38556	3.56e-05	0.00108718
Bt.20318.2.S1_at	CK968180	Accession CK968180	0.428516	1.34585	2.73014	0.00781447	0.0840866
Bt.29288.1.A1_at	ARHGAP5	Rho GTPase activating protein 5	0.426362	1.34384	3.5634	0.000626689	0.0114807
Bt.26609.1.S1_at	CK770537	Accession CK770537	0.424721	1.34231	2.81762	0.00611989	0.070203
Bt.20821.1.A1_at	VCL	vinculin	0.423907	1.34156	3.4133	0.00101822	0.0172088
Bt.29683.1.S1_x_at	HYAL2	Hyaluronoglucosaminidase 2	0.422703	1.34044	5.14278	1.94e-06	8.67e-05
Bt.16018.1.S2_at	CASP4	caspase 4, apoptosis-related cysteine peptidase	0.4227	1.34043	4.99471	3.49e-06	0.000139995
Bt.16133.2.S1_at	PIGH	phosphatidylinositol glycan anchor biosynthesis, class H	0.422231	1.34	3.47049	0.000847608	0.0146844
Bt.16994.2.A1_at	CB432950	Accession CB432950	0.420165	1.33808	3.78215	0.0003021	0.00640173
Bt.12579.1.A1_at	CA035416	Accession CA035416	0.420091	1.33801	3.75394	0.000332387	0.00686162
Bt.5804.1.S1_at	SPEN	Spen homolog, transcriptional regulator (Drosophila)	0.419334	1.33731	4.82146	6.86e-06	0.000256915
Bt.4641.1.S1_at	STAT5A	signal transducer and activator of transcription 5A	0.418822	1.33684	3.76746	0.000317524	0.00662699
Bt.9774.1.S1_a_at	C15orf48_Hsa	chromosome 15 open reading frame 48	0.415884	1.33412	4.83503	6.51e-06	0.000244518
Bt.17444.1.S1_at	CK964325	Accession CK964325	0.413475	1.33189	3.58837	0.000577373	0.0107075
Bt.2391.2.S1_a_at	C16H1ORF55	chromosome 1 open reading frame 55 ortholog	0.4132	1.33164	5.26949	1.17e-06	5.54e-05
Bt.15822.1.S1_at	FGR	Gardner-Rasheed feline sarcoma viral (v-fgr) oncogene homolog	0.41254	1.33103	3.04812	0.00313822	0.042616
Bt.21373.1.S1_at	BE481022	Accession BE481022	0.410997	1.3296	3.31908	0.0013718	0.0216546
Bt.19724.1.A1_at	CB531797	Accession CB531797	0.409297	1.32804	2.69247	0.0086685	0.0906875
Bt.6685.2.A1_at	MTHFD2	Methylenetetrahydrofolate dehydrogenase (NADP+ dependent) 2, methenyltetrahydrofolate cyclohydrolase	0.408745	1.32753	2.6931	0.00865355	0.0906073
Bt.21207.1.A1_at	CK847857	Accession CK847857	0.407664	1.32654	3.15326	0.00228846	0.0330234
Bt.5540.1.S1_a_at	GTF2B	general transcription factor IIB	0.405442	1.32449	3.08482	0.00281291	0.0390511
Bt.8064.1.S1_at	LIMD2	LIM domain containing 2	0.404116	1.32328	2.73387	0.00773443	0.0833697
Bt.21202.1.S1_at	CB419034	Accession CB419034	0.402876	1.32214	3.6644	0.00044888	0.00876548
Bt.9947.1.S1_at	SNN	stannin	0.399596	1.31914	5.00939	3.3e-06	0.000135286
Bt.27822.2.S1_at	SNX10	sorting nexin 10	0.395547	1.31544	3.66015	0.000455281	0.00886265
Bt.9716.1.A1_at	TXNL1	Thioredoxin-like 1	0.394029	1.31406	6.13315	3.27e-08	2.24e-06
Bt.20284.1.S1_at	TOR3A	torsin family 3, member A	0.393481	1.31356	3.03766	0.00323715	0.0437209
Bt.25192.1.S1_at	CK727630	Accession CK727630	0.393259	1.31336	4.61158	1.53e-05	0.00052281
Bt.16116.1.A1_at	LOC785570	Similar to Uncharacterized protein KIAA1033	0.391874	1.3121	4.39441	3.44e-05	0.00105781
Bt.9640.1.A1_at	SPON1	Spondin 1, extracellular matrix protein	0.38974	1.31016	3.11152	0.0025962	0.0366978
Bt.5508.1.S1_at	IFNAR2	interferon (alpha, beta and omega) receptor 2	0.389048	1.30953	4.38383	3.58e-05	0.00108913
Bt.9516.2.A1_at	CDC37L1	Cell division cycle 37 homolog (S. cerevisiae)-like 1	0.388933	1.30942	4.16218	8.02e-05	0.00215355
Bt.19999.3.A1_at	FICD	FIC domain containing	0.388657	1.30917	5.11827	2.14e-06	9.34e-05
Bt.18026.1.A1_at	ERBB2IP	erbb2 interacting protein	0.388377	1.30892	4.4592	2.71e-05	0.000859708
Bt.8885.1.S1_at	BLZF1	basic leucine zipper nuclear factor 1	0.387175	1.30783	4.00485	0.000140051	0.00333736
Bt.28225.1.A1_at	SAMSN1	SAM domain, SH3 domain and nuclear localization signals 1	0.386463	1.30718	4.21661	6.59e-05	0.00182996
Bt.18519.1.A1_at	RSBN1	round spermatid basic protein 1	0.384754	1.30564	4.02317	0.00013132	0.00315876
Bt.3149.1.S1_at	LRRC36	leucine rich repeat containing 36	0.383777	1.30475	4.36353	3.86e-05	0.00116507
Bt.23894.1.A1_at	UBE2J1	Ubiquitin-conjugating enzyme E2, J1 (UBC6 homolog, yeast)	0.383091	1.30413	3.42687	0.000975048	0.0166146
Bt.1411.1.S1_at	FMNL3	formin-like 3	0.382922	1.30398	4.62318	1.46e-05	0.000505919
Bt.27826.1.S1_at	RASGEF1B	RasGEF domain family, member 1B	0.38264	1.30373	3.56021	0.000633283	0.0115674
Bt.29953.2.S1_at	CCNYL1	Cyclin Y-like 1	0.380497	1.30179	3.5646	0.000624223	0.0114524
Bt.27041.1.A1_at	PAPOLG	Poly(A) polymerase gamma	0.3786	1.30008	4.63456	1.4e-05	0.000487276
Bt.8718.1.S1_at	CK775447	Accession CK775447	0.378308	1.29982	4.99538	3.48e-06	0.000139995
Bt.19999.1.A1_at	FICD	FIC domain containing	0.377623	1.2992	4.66031	1.27e-05	0.000449428
Bt.22067.1.S1_at	TIMELESS	Timeless homolog (Drosophila)	0.377585	1.29917	3.23692	0.00177137	0.026579
Bt.3884.2.S1_at	CK959306	Accession CK959306	0.3775	1.29909	6.41177	9.95e-09	7.64e-07
Bt.1546.1.S1_at	RND3	Rho family GTPase 3	0.376966	1.29861	2.7503	0.00738987	0.0809891
Bt.16180.1.S1_at	PARP11	poly (ADP-ribose) polymerase family, member 11	0.376768	1.29843	4.01113	0.000136996	0.00327709
Bt.26272.1.S1_at	MSC	musculin (activated B-cell factor-1)	0.375795	1.29755	4.09373	0.000102333	0.00260844
Bt.14054.2.S1_at	IFRD1	interferon-related developmental regulator 1	0.374015	1.29595	3.08091	0.00284596	0.039378
Bt.4616.2.S1_at	SEC22B	SEC22 vesicle trafficking protein homolog B (S. cerevisiae)	0.3723	1.29441	3.43728	0.000943066	0.0161359
Bt.21170.1.A1_at	RASA2	RAS p21 protein activator 2	0.371669	1.29385	3.26349	0.00163155	0.0248453
Bt.12579.2.A1_at	CB539007	Accession CB539007	0.371561	1.29375	3.48444	0.000810269	0.0141359
Bt.24073.1.S1_at	IL1R1	interleukin 1 receptor, type I	0.37057	1.29286	2.84876	0.00560311	0.0663687
Bt.6889.1.S1_at	FBRS	Fibrosin	0.370323	1.29264	4.68446	1.16e-05	0.000415869
Bt.29135.1.A1_at	CK957113	Accession CK957113	0.3698	1.29217	4.10418	9.86e-05	0.00253939
Bt.16754.1.S1_at	CF766597	Accession CF766597	0.368303	1.29083	5.47318	5.13e-07	2.65e-05
Bt.11035.1.S1_at	MESDC1	mesoderm development candidate 1	0.368101	1.29065	5.43557	5.98e-07	3.02e-05
Bt.16337.1.A1_at	IER5	immediate early response 5	0.366751	1.28945	4.54185	1.99e-05	0.00064956
Bt.9716.2.S1_at	TXNL1	Thioredoxin-like 1	0.366582	1.28929	3.63243	0.000499187	0.00947998
Bt.3504.1.S1_at	RRAS2	Related RAS viral (r-ras) oncogene homolog 2	0.364939	1.28783	3.58184	0.000589902	0.0108869
Bt.14075.1.S1_at	ARHGAP5	Rho GTPase activating protein 5	0.360978	1.2843	2.96782	0.00397566	0.0512469
Bt.3308.1.S1_at	TBC1D24	TBC1 domain family, member 24	0.356568	1.28038	3.70254	0.000395168	0.00789004
Bt.24678.1.A1_at	TBC1D9	TBC1 domain family, member 9 (with GRAM domain)	0.355043	1.27902	4.03372	0.000126533	0.00308189
Bt.6980.1.S1_at	SLAMF7	SLAM family member 7	0.35375	1.27788	4.94344	4.27e-06	0.000168006
Bt.29661.1.A1_at	CK982569	Accession CK982569	0.353138	1.27734	3.34435	0.00126707	0.0203895
Bt.8138.1.S1_at	RASSF2	Ras association (RalGDS/AF-6) domain family member 2	0.352517	1.27679	3.01239	0.00348832	0.0462592
Bt.12732.2.S1_at	NYREN18	NEDD8 ultimate buster-1	0.350353	1.27487	2.91803	0.00459423	0.0569676
Bt.11914.1.A1_at	NAT12	N-acetyltransferase 12 (GCN5-related, putative)	0.346585	1.27155	6.06757	4.32e-08	2.83e-06
Bt.15847.1.S1_at	CDR2	cerebellar degeneration-related protein 2, 62kDa	0.346162	1.27117	3.03576	0.00325542	0.0437594
Bt.23000.2.S1_a_at	TBC1D2B	TBC1 domain family, member 2B	0.345918	1.27096	4.03059	0.000127938	0.00310824
Bt.17444.2.A1_at	CB429913	Accession CB429913	0.344935	1.27009	2.99081	0.00371687	0.0485143
Bt.4484.1.S1_at	CB456579	Accession CB456579	0.34475	1.26993	3.29784	0.00146611	0.0228247
Bt.16123.2.S1_a_at	SGK1	serum/glucocorticoid regulated kinase 1	0.344302	1.26954	3.73196	0.000357965	0.0072757
Bt.11245.1.S1_at	MGC128424	hypothetical protein MGC128424	0.342981	1.26837	4.94105	4.31e-06	0.000169045
Bt.26075.1.S1_at	SNX11	sorting nexin 11	0.340347	1.26606	3.56166	0.000630269	0.0115293
Bt.26861.2.S1_a_at	VPS39	vacuolar protein sorting 39 homolog (S. cerevisiae)	0.339839	1.26562	3.06228	0.00300877	0.0412786
Bt.17754.1.A1_at	TMEM2	Transmembrane protein 2	0.338285	1.26425	2.93499	0.0043741	0.0551819
Bt.22050.1.S1_at	HCK	hemopoietic cell kinase	0.338278	1.26425	4.06326	0.000114005	0.00284189
Bt.20728.1.A1_at	HEXIM1	Hexamethylene bis-acetamide inducible 1	0.336989	1.26312	3.73336	0.00035628	0.0072652
Bt.25799.1.A1_at	NFYA	Nuclear transcription factor Y, alpha	0.335143	1.2615	3.01335	0.00347838	0.046226
Bt.26005.1.A1_at	CRKRS	Cdc2-related kinase, arginine/serine-rich	0.333233	1.25983	5.79174	1.38e-07	8.05e-06
Bt.9578.1.S1_at	PPP1CC	protein phosphatase 1, catalytic subunit, gamma isoform	0.332685	1.25935	3.64408	0.000480263	0.00920492
Bt.11791.2.S1_at	CB466106	Accession CB466106	0.331966	1.25873	3.77014	0.000314657	0.00658927
Bt.9399.1.S1_at	BM258790	Accession BM258790	0.33155	1.25836	3.88436	0.000212954	0.00479011
Bt.13929.2.S1_at	DPH3	DPH3, KTI11 homolog (S. cerevisiae)	0.330671	1.2576	3.42642	0.000976456	0.0166158
Bt.28209.1.S1_at	RGMB	RGM domain family, member B	0.329674	1.25673	2.83336	0.00585338	0.0683576
Bt.21223.1.S1_at	ATP1A1	ATPase, Na+/K+ transporting, alpha 1 polypeptide	0.329465	1.25655	3.37496	0.00115027	0.0189764
Bt.3863.1.S1_at	ZFP36	zinc finger protein 36, C3H type, homolog (mouse)	0.328225	1.25547	2.886	0.00503773	0.0609576
Bt.19147.1.A1_at	CB457025	Accession CB457025	0.327683	1.255	3.74904	0.000337928	0.00692501
Bt.3997.1.A1_at	TESK1	testis-specific kinase 1	0.327149	1.25453	2.88904	0.004994	0.0606644
Bt.11349.1.A1_at	LOC505766	similar to BMP-2-inducible protein kinase (BIKe)	0.324071	1.25186	4.43016	3.02e-05	0.000950283
Bt.3222.1.A1_at	BID	BH3 interacting domain death agonist	0.323849	1.25167	2.65578	0.00958094	0.0975264
Bt.4243.1.A1_at	COG8	component of oligomeric golgi complex 8	0.321998	1.25006	3.72101	0.000371405	0.00748769
Bt.13216.2.A1_at	DENR	density-regulated protein	0.321288	1.24945	3.53028	0.000698293	0.0125742
Bt.16754.2.A1_at	CB423395	Accession CB423395	0.320034	1.24836	4.37657	3.68e-05	0.00111318
Bt.20465.1.S1_at	SIRT1	Sirtuin (silent mating type information regulation 2 homolog) 1 (S. cerevisiae)	0.319637	1.24802	3.90942	0.000195296	0.00440886
Bt.10727.1.S1_at	RWDD4A	RWD domain containing 4A	0.318786	1.24728	3.7147	0.000379363	0.00763576
Bt.5455.1.S1_at	PRPF40B	PRP40 pre-mRNA processing factor 40 homolog B (S. cerevisiae)	0.317394	1.24608	2.84045	0.00573688	0.0675129
Bt.2542.1.S1_at	NAT12	N-acetyltransferase 12 (GCN5-related, putative)	0.317356	1.24604	4.49068	2.41e-05	0.000774439
Bt.13219.1.S1_at	HEXIM2	hexamthylene bis-acetamide inducible 2	0.31709	1.24581	5.2022	1.53e-06	7.07e-05
Bt.3458.2.S1_at	EIF2S2	Eukaryotic translation initiation factor 2, subunit 2 beta, 38kDa	0.315817	1.24472	4.27557	5.32e-05	0.00153269
Bt.3046.3.S1_a_at	SNAI1	snail homolog 1 (Drosophila)	0.314767	1.24381	4.2725	5.38e-05	0.00154448
Bt.23859.1.S1_at	CK949416	Accession CK949416	0.312606	1.24195	3.34633	0.00125918	0.0203152
Bt.6149.2.S1_at	HYOU1	Hypoxia up-regulated 1	0.312228	1.24162	3.26343	0.00163185	0.0248453
Bt.4725.1.S1_at	BTG1	B-cell translocation gene 1, anti-proliferative	0.312208	1.24161	7.36977	1.51e-10	1.74e-08
Bt.26861.1.S1_at	VPS39	vacuolar protein sorting 39 homolog (S. cerevisiae)	0.311245	1.24078	3.25549	0.0016725	0.0252786
Bt.22888.1.S1_at	NR3C1	nuclear receptor subfamily 3, group C, member 1 (glucocorticoid receptor)	0.31054	1.24017	3.51023	0.000745342	0.0131882
Bt.13929.1.A1_at	DPH3	DPH3, KTI11 homolog (S. cerevisiae)	0.308954	1.23881	3.66707	0.000444899	0.00871512
Bt.14137.2.S1_a_at	MLL5	myeloid/lymphoid or mixed-lineage leukemia 5 (trithorax homolog, Drosophila)	0.308803	1.23868	3.50941	0.000747327	0.0132045
Bt.15768.1.S1_at	MAP2K4	mitogen-activated protein kinase kinase 4	0.30795	1.23795	3.72956	0.00036087	0.00732277
Bt.27306.1.A1_at	SEC22B	SEC22 vesicle trafficking protein homolog B (S. cerevisiae)	0.307165	1.23727	3.08397	0.00282004	0.0391065
Bt.19113.1.A1_at	STAM2	signal transducing adaptor molecule (SH3 domain and ITAM motif) 2	0.305386	1.23575	2.98084	0.00382714	0.0496929
Bt.3790.1.S1_at	INTS6	integrator complex subunit 6	0.304324	1.23484	4.17433	7.67e-05	0.00207069
Bt.17432.1.S1_at	CB430170	Accession CB430170	0.304154	1.23469	2.92684	0.00447864	0.0561513
Bt.1658.1.S1_at	DUSP1	dual specificity phosphatase 1	0.301382	1.23232	2.95535	0.00412294	0.0528169
Bt.22064.1.A1_at	RSRC2	arginine/serine-rich coiled-coil 2	0.300334	1.23143	5.02431	3.11e-06	0.000128844
Bt.15926.1.S1_at	CK946253	Accession CK946253	0.299188	1.23045	5.96267	6.73e-08	4.21e-06
Bt.1915.1.S1_at	CK972530	Accession CK972530	0.297918	1.22937	4.87288	5.62e-06	0.000215049
Bt.17772.1.S1_at	MDM2	Mdm2 p53 binding protein homolog (mouse)	0.297548	1.22905	2.89589	0.00489676	0.0598535
Bt.29377.1.S1_at	VASP	vasodilator-stimulated phosphoprotein	0.297038	1.22862	3.12217	0.00251424	0.0357834
Bt.15554.1.A1_at	BP108971	Accession BP108971	0.296066	1.22779	2.89894	0.00485406	0.059546
Bt.24271.1.S1_at	IPO7	importin 7	0.295485	1.2273	5.00336	3.37e-06	0.000137623
Bt.19687.2.S1_at	SDAD1	SDA1 domain containing 1	0.293667	1.22575	3.49622	0.000779984	0.0137037
Bt.8914.1.S1_at	BI848867	Accession BI848867	0.291939	1.22428	3.52623	0.000707559	0.0126939
Bt.25032.1.A1_at	C14orf118_Hsa	chromosome 14 open reading frame 118	0.290731	1.22326	3.39658	0.00107394	0.0179207
Bt.3723.1.S1_at	CSTF2	cleavage stimulation factor, 3' pre-RNA, subunit 2, 64kDa	0.29042	1.223	3.78988	0.000294264	0.00626771
Bt.3378.1.S1_at	MAP3K7IP2	mitogen-activated protein kinase kinase kinase 7 interacting protein 2	0.289977	1.22262	3.10532	0.00264511	0.0373045
Bt.6149.3.S1_at	HYOU1	Hypoxia up-regulated 1	0.288302	1.2212	2.78032	0.00679637	0.0766455
Bt.21184.1.S1_at	AW425417	Accession AW425417	0.287394	1.22043	3.75398	0.000332344	0.00686162
Bt.6777.2.S1_at	WTAP	Wilms tumor 1 associated protein	0.28724	1.2203	3.35923	0.00120896	0.0197094
Bt.23905.2.S1_at	ERRFI1	ERBB receptor feedback inhibitor 1	0.286778	1.21991	2.96539	0.00400394	0.0514514
Bt.11791.1.A1_at	CB468061	Accession CB468061	0.286031	1.21928	3.78072	0.000303566	0.00641872
Bt.16839.1.S1_at	CK970787	Accession CK970787	0.284419	1.21792	2.84917	0.0055965	0.0663631
Bt.13713.2.S1_at	PHAX	phosphorylated adaptor for RNA export	0.284142	1.21769	4.33369	4.31e-05	0.00127818
Bt.23905.1.A1_at	ERRFI1	ERBB receptor feedback inhibitor 1	0.281924	1.21582	2.91788	0.00459613	0.0569676
Bt.17932.2.S1_a_at	MCM2	cyclin L1	0.281555	1.2155	4.12085	9.29e-05	0.00242314
Bt.24299.1.A1_at	PAPOLG	poly(A) polymerase gamma	0.281434	1.2154	3.87331	0.000221214	0.00494019
Bt.18165.1.A1_at	MAPK6	mitogen-activated protein kinase 6	0.281305	1.21529	2.89586	0.00489722	0.0598535
Bt.18229.1.A1_at	PALB2	partner and localizer of BRCA2	0.279878	1.21409	2.75104	0.00737473	0.0808944
Bt.26218.1.A1_at	CK778913	Accession CK778913	0.279781	1.21401	2.85857	0.00544879	0.0648588
Bt.20768.1.S1_at	LOC529859	similar to KIAA1632	0.279366	1.21366	3.07539	0.00289331	0.0399887
Bt.19720.1.A1_at	CB531662	Accession CB531662	0.278942	1.21331	3.52595	0.00070822	0.0126939
Bt.21736.1.A1_at	CK942651	Accession CK942651	0.278681	1.21309	2.9149	0.00463592	0.0572653
Bt.7629.1.S1_at	SERPINB1	Serpin peptidase inhibitor, clade B (ovalbumin), member 1	0.277949	1.21247	3.69302	0.000407972	0.00812119
Bt.19687.1.A1_at	SDAD1	SDA1 domain containing 1	0.275027	1.21002	3.79811	0.000286144	0.00614656
Bt.22740.1.A1_at	C1GALT1	Core 1 synthase, glycoprotein-N-acetylgalactosamine 3-beta-galactosyltransferase, 1	0.273276	1.20855	3.74491	0.000342678	0.00701082
Bt.8979.1.A1_at	CPEB2	cytoplasmic polyadenylation element binding protein 2	0.272957	1.20828	2.86621	0.0053313	0.0638523
Bt.24691.1.A1_at	MLL5	myeloid/lymphoid or mixed-lineage leukemia 5 (trithorax homolog, Drosophila)	0.272363	1.20778	2.77632	0.00687278	0.0770185
Bt.11966.1.A1_at	RNF2	Ring finger protein 2	0.27106	1.20669	3.81959	0.000265943	0.00578333
Bt.20349.1.S1_at	TRAF6	TNF receptor-associated factor 6	0.270997	1.20664	3.76079	0.000324775	0.00675566
Bt.27942.1.A1_at	DPH3	DPH3, KTI11 homolog (S. cerevisiae)	0.268421	1.20449	3.20607	0.0019478	0.028878
Bt.21842.1.A1_at	LOC535064	similar to U2 small nuclear ribonucleoprotein auxiliary factor 35 kDa subunit-related protein 2 (U2(RNU2) small nuclear RNA auxiliary factor 1-like 2) (CCCH type zinc finger, RNA-binding motif and serine/arginine rich protein 2) (Renal carcinoma an	0.264837	1.2015	3.9162	0.000190765	0.00434603
Bt.24213.2.S1_at	RRN3	RRN3 RNA polymerase I transcription factor homolog (S. cerevisiae)	0.264637	1.20133	4.1892	7.27e-05	0.00198009
Bt.14552.1.A1_at	ATF2	activating transcription factor 2	0.264297	1.20105	3.65137	0.000468771	0.00905442
Bt.8957.1.S1_at	CXCR4	chemokine (C-X-C motif) receptor 4	0.261885	1.19904	4.09128	0.000103229	0.00262591
Bt.18040.1.A1_at	CB453821	Accession CB453821	0.260938	1.19826	4.5483	1.94e-05	0.000640747
Bt.15670.1.S1_at	DEDD	Death effector domain containing	0.25971	1.19724	4.03809	0.000124599	0.00304495
Bt.9193.1.S1_at	BM251639	Accession BM251639	0.259512	1.19707	4.66104	1.27e-05	0.000449428
Bt.7555.1.S1_at	SMAP2	small ArfGAP2	0.259395	1.19698	3.18275	0.00209193	0.0306136
Bt.15887.2.S1_a_at	ZNRF1	zinc and ring finger 1	0.258372	1.19613	2.89936	0.00484819	0.0595327
Bt.9186.1.A1_at	FBXL3	F-box and leucine-rich repeat protein 3	0.258058	1.19587	2.65402	0.00962676	0.0979127
Bt.4426.1.S1_at	EIF6	eukaryotic translation initiation factor 6	0.254882	1.19324	2.74583	0.00748217	0.0815275
Bt.13736.3.S1_at	PYROXD1	Pyridine nucleotide-disulphide oxidoreductase domain 1	0.253263	1.1919	3.40566	0.00104334	0.0175712
Bt.6149.1.S1_at	HYOU1	Hypoxia up-regulated 1	0.252977	1.19166	2.69122	0.00869814	0.0909212
Bt.10304.1.S1_at	TMEM184C	transmembrane protein 184C	0.251021	1.19005	3.14207	0.00236745	0.0339662
Bt.19198.1.A1_at	CB458333	Accession CB458333	0.249878	1.18911	2.75143	0.00736665	0.0808771
Bt.4616.1.S1_at	SEC22B	SEC22 vesicle trafficking protein homolog B (S. cerevisiae)	0.2494	1.18871	4.57187	1.78e-05	0.000599099
Bt.28676.1.A1_at	PEX7	peroxisomal biogenesis factor 7	0.248513	1.18798	2.74985	0.00739909	0.0810187
Bt.13947.2.A1_at	RQCD1	RCD1 required for cell differentiation1 homolog (S. pombe)	0.248474	1.18795	2.81741	0.0061235	0.070203
Bt.26871.1.S1_at	MEN1	multiple endocrine neoplasia I	0.248385	1.18788	2.71138	0.00822983	0.08705
Bt.6469.1.S1_at	LNX2	ligand of numb-protein X 2	0.248091	1.18763	3.00336	0.00358227	0.0471532
Bt.26736.2.S1_at	PANK3	pantothenate kinase 3	0.245091	1.18517	3.8087	0.000276009	0.00597092
Bt.19057.1.S1_at	TOR1A	Torsin family 1, member A (torsin A)	0.244767	1.1849	3.02089	0.00340187	0.0453061
Bt.27921.1.S1_at	PAK1IP1	PAK1 interacting protein 1	0.243846	1.18415	3.12764	0.00247304	0.0353157
Bt.3899.1.S1_a_at	SNRNP27	small nuclear ribonucleoprotein 27kDa (U4/U6.U5)	0.243447	1.18382	5.00793	3.31e-06	0.000135614
Bt.27964.1.A1_at	RCL1	RNA terminal phosphate cyclase-like 1	0.243269	1.18367	2.66316	0.0093906	0.0963777
Bt.26244.1.A1_at	CK778933	Accession CK778933	0.241902	1.18255	4.79384	7.63e-06	0.000282404
Bt.9715.1.S1_at	AEBP2	AE binding protein 2	0.240876	1.18171	4.13911	8.71e-05	0.00228897
Bt.21485.1.S1_at	CDC42SE1	CDC42 small effector 1	0.240559	1.18145	4.84507	6.26e-06	0.000236622
Bt.22626.2.S1_at	ANKRD12	ankyrin repeat domain 12	0.240451	1.18136	2.92154	0.00454788	0.0566844
Bt.23034.1.S1_at	LOC518180	similar to MGC84382 protein	0.23348	1.17567	2.68947	0.00874005	0.0912059
Bt.8032.1.S1_at	KTN1	kinectin 1 (kinesin receptor)	0.231649	1.17418	4.10473	9.84e-05	0.00253939
Bt.9031.1.S1_at	PTBP1	polypyrimidine tract binding protein 1	0.231586	1.17413	2.86477	0.00535328	0.0639668
Bt.2084.1.S1_at	TRAF7	TNF receptor-associated factor 7	0.230801	1.17349	2.76334	0.00712646	0.0787965
Bt.21181.1.S1_at	FOXK2	forkhead box K2	0.2306	1.17332	3.51164	0.000741944	0.0131468
Bt.13743.1.A1_at	RFK	Riboflavin kinase	0.230121	1.17293	2.8478	0.00561831	0.0663687
Bt.17932.1.S1_at	MCM2	cyclin L1	0.229472	1.17241	3.25905	0.00165414	0.0250731
Bt.16130.1.S1_at	APPBP2	amyloid beta precursor protein (cytoplasmic tail) binding protein 2	0.228738	1.17181	3.62695	0.000508339	0.00963907
Bt.18290.2.S1_at	TRAF3	TNF receptor-associated factor 3	0.225274	1.169	2.88463	0.00505767	0.0610799
Bt.13342.1.S1_at	UTP15	UTP15, U3 small nucleolar ribonucleoprotein, homolog (S. cerevisiae)	0.222737	1.16695	2.97951	0.00384209	0.049835
Bt.16124.1.A1_at	CB445634	Accession CB445634	0.222053	1.16639	3.26225	0.00163783	0.0249058
Bt.20349.2.S1_at	TRAF6	TNF receptor-associated factor 6	0.221909	1.16628	3.45755	0.00088367	0.0152666
Bt.21334.1.S1_at	CK847652	Accession CK847652	0.220714	1.16531	3.77878	0.000305568	0.00643141
Bt.17771.1.S1_at	ZFYVE1	zinc finger, FYVE domain containing 1	0.220274	1.16496	3.36193	0.00119866	0.0195929
Bt.8272.1.S1_at	C21H14orf142	chromosome 14 open reading frame 142 ortholog	0.219243	1.16412	3.29497	0.0014793	0.0230013
Bt.15882.2.S1_a_at	SRI	sorcin	0.214764	1.16051	2.91601	0.00462102	0.0571948
Bt.26375.1.A1_at	2006-03-01	membrane-associated ring finger (C3HC4) 6	0.212819	1.15895	2.89578	0.00489837	0.0598535
Bt.26403.1.A1_at	CK779959	Accession CK779959	0.212612	1.15878	3.11566	0.00256403	0.0363257
Bt.4869.1.S1_at	SQSTM1	sequestosome 1	0.211753	1.15809	4.30049	4.86e-05	0.00142276
Bt.22614.1.S1_at	CB433394	Accession CB433394	0.210828	1.15735	2.76575	0.00707874	0.0784781
Bt.20113.1.S1_at	CASP6	caspase 6, apoptosis-related cysteine peptidase	0.210424	1.15703	2.77599	0.00687917	0.0770207
Bt.21842.2.S1_at	LOC535064	similar to U2 small nuclear ribonucleoprotein auxiliary factor 35 kDa subunit-related protein 2 (U2(RNU2) small nuclear RNA auxiliary factor 1-like 2) (CCCH type zinc finger, RNA-binding motif and serine/arginine rich protein 2) (Renal carcinoma an	0.21002	1.1567	3.99593	0.000144499	0.00341716
Bt.7723.1.S1_at	NPEPPS	aminopeptidase puromycin sensitive	0.209914	1.15662	4.21409	6.65e-05	0.00184256
Bt.22636.1.S1_at	C13H10ORF97	chromosome 10 open reading frame 97 ortholog	0.209096	1.15596	2.92031	0.004564	0.0568258
Bt.15643.1.A1_at	CB424575	Accession CB424575	0.20826	1.15529	4.06656	0.000112682	0.00282022
Bt.3458.1.S1_at	AU277047	Accession AU277047	0.207436	1.15463	3.71335	0.00038109	0.00764576
Bt.18964.1.A1_at	RWDD4A	RWD domain containing 4A	0.20585	1.15337	3.06591	0.00297643	0.0409555
Bt.17261.1.S1_at	RBM7	RNA binding motif protein 7	0.204705	1.15245	2.81867	0.00610174	0.0700827
Bt.23576.1.A1_at	PCTK2	PCTAIRE protein kinase 2	0.204235	1.15208	2.9724	0.00392286	0.0507239
Bt.12969.2.A1_at	BYSL	bystin-like	0.203538	1.15152	2.73621	0.00768445	0.0830468
Bt.22674.1.S1_at	LRRC57	leucine rich repeat containing 57	0.20149	1.14989	3.84979	0.000239829	0.0053177
Bt.22374.1.S1_at	AV607907	Accession AV607907	0.200512	1.14911	2.97426	0.00390158	0.0505013
Bt.4588.1.S1_at	PLEKHO2	pleckstrin homology domain containing, family O member 2	0.200375	1.149	3.64313	0.000481792	0.00922001
Bt.22064.2.S1_at	RSRC2	arginine/serine-rich coiled-coil 2	0.19751	1.14672	3.0955	0.00272427	0.0382474
Bt.16314.1.S1_at	CHD1	chromodomain helicase DNA binding protein 1	0.196818	1.14617	3.25345	0.00168314	0.0254084
Bt.4948.1.S1_at	PSEN1	presenilin 1	0.194673	1.14446	3.61984	0.000520435	0.00983843
Bt.19693.1.S1_at	DDX21	DEAD (Asp-Glu-Ala-Asp) box polypeptide 21	0.194337	1.1442	2.9659	0.00399799	0.0514435
Bt.16252.1.A1_at	CB455522	Accession CB455522	0.193198	1.1433	2.66151	0.00943302	0.0966535
Bt.16123.1.S1_at	SGK1	serum/glucocorticoid regulated kinase 1	0.192308	1.14259	2.71694	0.00810463	0.0860327
Bt.16737.1.A1_at	CK774017	Accession CK774017	0.192195	1.1425	2.88861	0.00500016	0.0606799
Bt.27064.1.A1_at	MARS2	methionyl-tRNA synthetase 2, mitochondrial	0.188237	1.13937	3.20076	0.00197976	0.029317
Bt.20433.1.S1_at	MFAP1	microfibrillar-associated protein 1	0.187573	1.13885	3.34145	0.00127867	0.0204966
Bt.28218.3.S1_a_at	FBXO6	F-box protein 6	0.187077	1.13845	2.65773	0.00953028	0.0971723
Bt.8945.1.S1_at	TLR2	toll-like receptor 2	0.186435	1.13795	2.78181	0.00676803	0.0763952
Bt.27529.2.A1_at	NUP155	nucleoporin 155kDa	0.185099	1.13689	4.14369	8.56e-05	0.00226184
Bt.9578.1.S2_at	PPP1CC	protein phosphatase 1, catalytic subunit, gamma isoform	0.183403	1.13556	4.28096	5.22e-05	0.00150639
Bt.8251.1.A1_at	YEATS2	YEATS domain containing 2	0.183132	1.13535	3.21889	0.00187257	0.0279963
Bt.10854.1.S1_at	YRDC	yrdC domain containing (E. coli)	0.180527	1.1333	2.66232	0.00941212	0.0965188
Bt.9759.1.S1_a_at	NGDN	neuroguidin, EIF4E binding protein	0.180499	1.13328	3.34505	0.00126426	0.0203706
Bt.3001.1.S1_at	C21H14orf147	chromosome 14 open reading frame 147 ortholog	0.180322	1.13314	2.93278	0.00440229	0.0554813
Bt.9719.1.S1_at	CB220184	Accession CB220184	0.179618	1.13258	3.40549	0.0010439	0.0175712
Bt.18664.1.A1_at	RSRC2	arginine/serine-rich coiled-coil 2	0.179262	1.1323	3.31552	0.00138722	0.0218425
Bt.21055.1.S1_at	MKNK1	MAP kinase interacting serine/threonine kinase 1	0.177528	1.13094	4.65877	1.28e-05	0.000450784
Bt.29933.1.S1_at	FOXK2	forkhead box K2	0.17719	1.13068	3.78477	0.000299419	0.00636662
Bt.6490.3.A1_at	CUL1	cullin 1	0.176625	1.13024	3.03711	0.0032425	0.0437456
Bt.10865.1.S1_at	CK980839	Accession CK980839	0.175512	1.12937	3.18621	0.00206989	0.0304702
Bt.1524.1.S1_a_at	TEX10	testis expressed 10	0.17516	1.12909	2.6534	0.00964319	0.0979197
Bt.6490.1.S1_at	CUL1	cullin 1	0.174369	1.12847	2.76108	0.00717154	0.079084
Bt.14137.1.A1_at	MLL5	myeloid/lymphoid or mixed-lineage leukemia 5 (trithorax homolog, Drosophila)	0.174265	1.12839	3.28492	0.00152638	0.0236435
Bt.8962.2.S1_a_at	BM031715	Accession BM031715	0.174153	1.1283	2.66814	0.00926437	0.0953969
Bt.13189.2.S1_at	ORC4L	origin recognition complex, subunit 4-like (yeast)	0.172588	1.12708	2.72178	0.00799715	0.0854609
Bt.17672.1.S1_at	ARHGEF2	Rho/rac guanine nucleotide exchange factor (GEF) 2	0.172504	1.12701	5.28507	1.1e-06	5.22e-05
Bt.27822.1.A1_at	SNX10	sorting nexin 10	0.172407	1.12694	4.10831	9.72e-05	0.00251275
Bt.27215.1.S1_at	MEMO1	mediator of cell motility 1	0.17174	1.12642	2.71803	0.00808035	0.0859072
Bt.24615.1.S1_at	NRBF2	nuclear receptor binding factor 2	0.167604	1.12319	2.77885	0.0068244	0.0767802
Bt.21853.1.S1_at	AP1S1	Adaptor-related protein complex 1, sigma 1 subunit	0.167427	1.12305	2.71688	0.00810598	0.0860327
Bt.24213.1.A1_at	RRN3	RRN3 RNA polymerase I transcription factor homolog (S. cerevisiae)	0.164708	1.12094	3.32234	0.00135785	0.0215163
Bt.18965.1.A1_at	SLC4A8	Solute carrier family 4, sodium bicarbonate cotransporter, member 8	0.164369	1.12068	2.715	0.00814817	0.0864068
Bt.1794.1.S1_a_at	TMEM39A	transmembrane protein 39A	0.163452	1.11996	2.68339	0.0088866	0.0922174
Bt.22071.1.S1_at	MAP2K3	mitogen-activated protein kinase kinase 3	0.163061	1.11966	4.46708	2.63e-05	0.000836992
Bt.8570.1.A1_at	SNAP23	synaptosomal-associated protein, 23kDa	0.161369	1.11835	3.2	0.00198438	0.0293505
Bt.9860.1.S1_at	EIF5	eukaryotic translation initiation factor 5	0.161136	1.11817	2.66346	0.00938307	0.0963777
Bt.842.2.S1_at	BG359100	Accession BG359100	0.16101	1.11807	2.88409	0.00506551	0.0611153
Bt.20451.1.S1_at	MED1	mediator complex subunit 1	0.160798	1.11791	2.88748	0.00501646	0.0608185
Bt.16617.2.S1_at	PDS5A	PDS5, regulator of cohesion maintenance, homolog A (S. cerevisiae)	0.159951	1.11725	3.37205	0.0011609	0.019101
Bt.8054.2.S1_a_at	SYAP1	synapse associated protein 1, SAP47 homolog (Drosophila)	0.159493	1.11689	2.74609	0.00747683	0.0815275
Bt.12426.1.S1_at	CARKD	carbohydrate kinase domain containing	0.159323	1.11676	2.73078	0.0078007	0.0840111
Bt.3163.1.A1_at	MAP3K7IP2	mitogen-activated protein kinase kinase kinase 7 interacting protein 2	0.159184	1.11666	2.71898	0.0080591	0.0859016
Bt.13226.1.A1_at	PLEKHF2	pleckstrin homology domain containing, family F (with FYVE domain) member 2	0.152999	1.11188	3.28412	0.00153019	0.0236447
Bt.25436.1.S1_a_at	RNF2	ring finger protein 2	0.142749	1.10401	2.94216	0.00428413	0.0543151
Bt.9628.1.S1_a_at	CWF19L1	CWF19-like 1, cell cycle control (S. pombe)	0.141415	1.10299	3.44089	0.000932226	0.0160348
Bt.22162.1.S1_at	CB464279	Accession CB464279	0.141193	1.10282	3.007	0.00354416	0.0468002
Bt.6777.1.S1_at	WTAP	Wilms tumor 1 associated protein	0.137633	1.1001	2.9362	0.00435884	0.0550453
Bt.1950.1.S1_at	KPNA3	karyopherin alpha 3 (importin alpha 4)	0.135484	1.09846	2.65996	0.00947276	0.0968751
Bt.8570.2.S1_at	BF706173	Accession BF706173	0.134368	1.09761	2.68971	0.00873428	0.0912059
Bt.3633.1.A1_at	PSEN1	presenilin 1	0.131172	1.09518	3.32068	0.00136492	0.0216009
Bt.9486.1.S1_at	SETD5	SET domain containing 5	0.130168	1.09442	3.32675	0.00133917	0.0213018
Bt.28422.1.A1_at	GTF2E1	general transcription factor IIE, polypeptide 1, alpha 56kDa	0.124742	1.09031	2.72043	0.00802689	0.0857052
Bt.25441.1.A1_s_at	MFAP1	microfibrillar-associated protein 1	0.122167	1.08837	2.6583	0.00951573	0.0971723
Bt.22009.1.S1_at	CXCL16	chemokine (C-X-C motif) ligand 16	0.117353	1.08474	2.65365	0.00963653	0.0979197
Bt.9696.1.S1_at	TBC1D23	TBC1 domain family, member 23	0.083725	1.05975	3.22714	0.00182561	0.0273599
Bt.20172.1.S1_at	GNAI3	Guanine nucleotide binding protein (G protein), alpha inhibiting activity polypeptide 3	0.0730164	1.05191	2.95488	0.00412849	0.0528337
Bt.20213.2.S1_at	RBM18	RNA binding motif protein 18	0.0729814	1.05189	2.89366	0.00492829	0.0600421
Bt.14193.1.A1_at	GRSF1	G-rich RNA sequence binding factor 1	-0.0664889	0.954959	-2.84046	0.00573676	0.0675129
Bt.9541.1.S1_at	CNBP	CCHC-type zinc finger, nucleic acid binding protein	-0.0976587	0.934548	-2.98336	0.00379899	0.049379
Bt.28188.1.S1_at	POGK	pogo transposable element with KRAB domain	-0.103461	0.930797	-3.14866	0.0023206	0.0334097
Bt.8641.1.A1_at	GSPT2	G1 to S phase transition 2	-0.105628	0.9294	-2.77281	0.00694049	0.077498
Bt.22283.1.S1_at	PLEKHA2	pleckstrin homology domain containing, family A (phosphoinositide binding specific) member 2	-0.105857	0.929253	-2.7439	0.00752222	0.081791
Bt.20666.1.S1_at	CB441347	Accession CB441347	-0.113765	0.924173	-2.77216	0.00695318	0.0775125
Bt.27415.1.S1_at	WDR81	WD repeat domain 81	-0.115669	0.922954	-2.68451	0.00885951	0.0920743
Bt.27256.1.S1_a_at	CK779767	Accession CK779767	-0.122236	0.918762	-2.93066	0.00442931	0.0557654
Bt.28256.1.A1_at	CK849887	Accession CK849887	-0.124717	0.917184	-3.35506	0.00122497	0.0198662
Bt.20202.1.S1_at	RALBP1	RalA binding protein 1	-0.126177	0.916256	-2.92499	0.00450264	0.0562332
Bt.28184.1.S1_at	CNO	cappuccino homolog (mouse)	-0.12871	0.914649	-2.73447	0.00772151	0.0833025
Bt.21994.1.S1_at	RGS10	regulator of G-protein signaling 10	-0.129022	0.914451	-3.1491	0.00231751	0.0334038
Bt.28336.1.S1_at	FBXO22	F-box protein 22	-0.130465	0.913537	-2.7457	0.00748488	0.0815275
Bt.19928.1.S1_at	SETD2	SET domain containing 2	-0.131169	0.913091	-3.71268	0.000381952	0.00765073
Bt.21072.1.A1_at	ZNF187	zinc finger protein 187	-0.133355	0.911709	-2.67497	0.00909331	0.0939466
Bt.20030.1.S1_at	CAPN7	Calpain 7	-0.13391	0.911358	-2.82519	0.00599038	0.069187
Bt.26601.1.S1_at	TARBP1	TAR (HIV-1) RNA binding protein 1	-0.134397	0.911051	-2.71815	0.0080776	0.0859072
Bt.12110.1.S1_at	UTP11L	UTP11-like, U3 small nucleolar ribonucleoprotein, (yeast)	-0.140191	0.907399	-2.72446	0.00793812	0.0850581
Bt.15916.1.S1_at	CTCF	CCCTC-binding factor (zinc finger protein)	-0.14045	0.907236	-3.16832	0.00218602	0.0317662
Bt.15754.1.S1_at	TIAL1	TIA1 cytotoxic granule-associated RNA binding protein-like 1	-0.140795	0.907019	-3.02401	0.0033706	0.0449559
Bt.3260.1.S1_at	C17H18orf55	chromosome 18 open reading frame 55 ortholog	-0.144346	0.90479	-2.90486	0.00477197	0.0587127
Bt.28578.1.S1_at	EXOSC1	exosome component 1	-0.145628	0.903986	-3.27043	0.00159677	0.0244307
Bt.2301.1.S1_at	CB439295	Accession CB439295	-0.152082	0.899951	-3.94899	0.000170236	0.00393601
Bt.20805.1.A1_at	CB445523	Accession CB445523	-0.152922	0.899427	-2.75296	0.0073354	0.0806052
Bt.21723.2.S1_at	PELO	pelota homolog (Drosophila)	-0.153637	0.898981	-3.81959	0.000265943	0.00578333
Bt.21340.1.S1_at	TPD52L2	tumor protein D52-like 2	-0.154963	0.898155	-3.15855	0.00225194	0.0326478
Bt.28052.1.S1_at	CK946870	Accession CK946870	-0.1551	0.89807	-2.95357	0.00414424	0.0529807
Bt.9136.1.S1_at	MGAT2	mannosyl (alpha-1,6-)-glycoprotein beta-1,2-N-acetylglucosaminyltransferase	-0.156049	0.89748	-3.52292	0.000715239	0.0127828
Bt.2169.1.S1_at	FUCA1	fucosidase, alpha-L- 1, tissue	-0.156893	0.896955	-2.92251	0.00453502	0.0565809
Bt.1784.1.S1_at	DDX1	DEAD (Asp-Glu-Ala-Asp) box polypeptide 1	-0.157206	0.89676	-2.91774	0.00459808	0.0569676
Bt.4261.1.S1_at	TWF2	twinfilin, actin-binding protein, homolog 2 (Drosophila)	-0.157393	0.896644	-2.80078	0.00641725	0.0730042
Bt.9155.2.A1_at	SCYL3	SCY1-like 3 (S. cerevisiae)	-0.159533	0.895315	-2.82895	0.00592693	0.0687185
Bt.8818.1.S1_at	TOP3A	Topoisomerase (DNA) III alpha	-0.15955	0.895304	-2.67686	0.00904649	0.0935405
Bt.7136.1.S1_at	NEU3	Sialidase 3 (membrane sialidase)	-0.16027	0.894857	-2.71241	0.00820631	0.0869491
Bt.13785.1.A1_at	POLR1B	polymerase (RNA) I polypeptide B, 128kDa	-0.160513	0.894707	-2.77808	0.00683918	0.0767802
Bt.15714.1.S1_at	C5H12orf41	chromosome 12 open reading frame 41 ortholog	-0.161336	0.894196	-2.70959	0.00827035	0.0873301
Bt.11306.1.S1_at	TAF11	TAF11 RNA polymerase II, TATA box binding protein (TBP)-associated factor, 28kDa	-0.162098	0.893725	-3.55579	0.000642502	0.0116843
Bt.6064.1.S1_at	BAT4	HLA-B associated transcript 4	-0.162688	0.893359	-2.75937	0.0072057	0.0793904
Bt.22355.1.S1_at	TRIM41	tripartite motif-containing 41	-0.162743	0.893325	-3.09446	0.00273283	0.0382811
Bt.13864.1.A1_at	CDC26	cell division cycle 26 homolog (S. cerevisiae)	-0.162985	0.893175	-2.83241	0.00586911	0.0683576
Bt.9385.1.S1_at	TBCC	tubulin folding cofactor C	-0.163494	0.89286	-2.91998	0.00456835	0.0568258
Bt.17122.1.S1_at	CK940284	Accession CK940284	-0.166135	0.891227	-2.66728	0.00928601	0.0955407
Bt.16233.1.S1_at	BET1L	blocked early in transport 1 homolog (S. cerevisiae)-like	-0.167703	0.890259	-2.72274	0.00797605	0.0853822
Bt.20024.1.S1_at	SIRT6	sirtuin (silent mating type information regulation 2 homolog) 6 (S. cerevisiae)	-0.168861	0.889545	-2.74036	0.00759659	0.0823118
Bt.15860.1.S1_at	ZNF238	zinc finger protein 238	-0.169119	0.889386	-2.79491	0.00652406	0.0739096
Bt.20489.1.S1_at	BP112700	Accession BP112700	-0.170637	0.88845	-3.01659	0.00344535	0.0458361
Bt.22148.1.S1_at	RAP2B	RAP2B, member of RAS oncogene family	-0.171522	0.887905	-2.81216	0.00621492	0.07112
Bt.4678.1.S1_at	POLR2E	polymerase (RNA) II (DNA directed) polypeptide E, 25kDa	-0.171908	0.887668	-2.69713	0.00855834	0.0898373
Bt.21913.1.S1_at	GFM1	G elongation factor, mitochondrial 1	-0.17249	0.88731	-2.66119	0.0094412	0.0966577
Bt.9245.1.S1_at	CASC3	cancer susceptibility candidate 3	-0.172613	0.887234	-4.32473	4.45e-05	0.00131768
Bt.4575.1.S1_at	LOC100125320	hypothetical protein LOC100125320	-0.172992	0.887001	-2.71056	0.00824825	0.0871708
Bt.21976.1.S1_at	LOC516723	similar to tripartite motif-containing 39	-0.173351	0.88678	-2.87339	0.00522298	0.0627716
Bt.14072.1.S1_at	CB226419	Accession CB226419	-0.173864	0.886465	-3.18209	0.00209615	0.0306392
Bt.22144.1.A1_at	STARD4	StAR-related lipid transfer (START) domain containing 4	-0.173879	0.886456	-2.82236	0.00603852	0.0695177
Bt.21251.1.S1_at	CHD8	chromodomain helicase DNA binding protein 8	-0.174238	0.886235	-2.69395	0.00863341	0.0905438
Bt.24459.1.A1_at	DCP1B	DCP1 decapping enzyme homolog B (S. cerevisiae)	-0.17525	0.885614	-3.61662	0.000526003	0.00992417
Bt.16593.1.S1_at	RAB35	RAB35, member RAS oncogene family	-0.177732	0.884092	-2.84789	0.0056169	0.0663687
Bt.5597.1.S1_at	ELAC1	elaC homolog 1 (E. coli)	-0.178054	0.883895	-2.83704	0.00579267	0.0677846
Bt.1559.3.S1_a_at	THAP3	THAP domain containing, apoptosis associated protein 3	-0.178361	0.883706	-2.99002	0.00372553	0.0485763
Bt.24525.1.S1_at	CK952756	Accession CK952756	-0.178412	0.883675	-2.68529	0.00884055	0.092023
Bt.19656.2.A1_at	BCL10	B-cell CLL/lymphoma 10	-0.179213	0.883185	-2.89077	0.00496926	0.060482
Bt.21705.1.S1_at	SEC14L1	SEC14-like 1 (S. cerevisiae)	-0.180419	0.882447	-3.34016	0.00128387	0.0205413
Bt.9418.1.S1_a_at	ILKAP	integrin-linked kinase-associated serine/threonine phosphatase 2C	-0.180835	0.882193	-4.04168	0.000123035	0.00302457
Bt.9261.1.S1_at	BM251927	Accession BM251927	-0.181384	0.881856	-4.19034	7.25e-05	0.00197637
Bt.15909.1.S1_at	FAM98A_Hsa	family with sequence similarity 98, member A	-0.182393	0.88124	-2.80059	0.00642066	0.0730042
Bt.14229.1.S1_at	C4H7orf25	chromosome 7 open reading frame 25 ortholog	-0.183247	0.880719	-2.94904	0.00419926	0.0535408
Bt.14626.1.S1_at	TMEM159	transmembrane protein 159	-0.183295	0.88069	-2.69366	0.0086402	0.0905438
Bt.7995.1.S1_at	MAT2A	methionine adenosyltransferase II, alpha	-0.18353	0.880546	-3.88598	0.000211766	0.00477203
Bt.5192.3.S1_at	C23H6ORF47	chromosome 6 open reading frame 47 ortholog	-0.18431	0.88007	-3.49876	0.000773604	0.0136108
Bt.24647.1.A1_at	CK976992	Accession CK976992	-0.184839	0.879747	-2.75593	0.00727502	0.0800123
Bt.13692.1.A1_at	BP109951	Accession BP109951	-0.185098	0.87959	-3.21663	0.00188563	0.0281239
Bt.20351.1.S1_at	WRAP53	WD repeat containing, antisense to TP53	-0.185667	0.879242	-2.94999	0.00418769	0.0534812
Bt.9181.2.A1_at	ZKSCAN5	zinc finger with KRAB and SCAN domains 5	-0.185829	0.879144	-2.99725	0.00364723	0.047806
Bt.11325.1.S1_at	ADNP	activity-dependent neuroprotector homeobox	-0.18599	0.879045	-3.01078	0.00350484	0.0463795
Bt.23298.1.S1_at	CCDC84	coiled-coil domain containing 84	-0.186144	0.878952	-2.82641	0.00596975	0.0690479
Bt.10911.1.S1_at	BF039628	Accession BF039628	-0.186211	0.878911	-3.6163	0.000526566	0.00992417
Bt.21490.1.S1_at	POP4	processing of precursor 4, ribonuclease P/MRP subunit (S. cerevisiae)	-0.186546	0.878707	-3.37781	0.00113991	0.0188305
Bt.1732.1.A1_at	ELF2	E74-like factor 2 (ets domain transcription factor)	-0.18834	0.877615	-3.03626	0.00325067	0.0437594
Bt.22462.1.A1_at	ZNF180	zinc finger protein 180	-0.189183	0.877102	-2.77184	0.00695944	0.0775125
Bt.29934.2.S1_a_at	TRIM35	tripartite motif-containing 35	-0.189583	0.876859	-3.47706	0.000829827	0.014438
Bt.27028.1.S1_at	CB450544	Accession CB450544	-0.189998	0.876607	-3.25891	0.00165488	0.0250731
Bt.23359.1.S1_at	ADRBK1	Adrenergic, beta, receptor kinase 1	-0.190273	0.87644	-2.70012	0.00848845	0.0891789
Bt.18380.1.A1_at	CB443635	Accession CB443635	-0.190967	0.876018	-2.65976	0.00947801	0.0968751
Bt.26657.1.S1_at	AASDH	aminoadipate-semialdehyde dehydrogenase	-0.191599	0.875634	-2.82989	0.00591117	0.0686546
Bt.2493.1.S1_at	MRPL51	mitochondrial ribosomal protein L51	-0.193015	0.874775	-3.41698	0.00100636	0.0170778
Bt.1529.2.A1_at	TSG118	Testis-specific gene 118 protein	-0.193124	0.874709	-2.71175	0.00822143	0.0870352
Bt.20958.2.S1_at	ARL4C	ADP-ribosylation factor-like 4C	-0.194105	0.874115	-3.34934	0.00124727	0.0201753
Bt.22476.1.S1_at	EIF4ENIF1	eukaryotic translation initiation factor 4E nuclear import factor 1	-0.194181	0.874069	-3.85066	0.000239122	0.0053177
Bt.18197.1.A1_s_at	PAN2	PAN2 poly(A) specific ribonuclease subunit homolog (S. cerevisiae)	-0.195063	0.873535	-2.72714	0.00787961	0.0846411
Bt.5591.1.S1_at	C20orf29	chromosome 20 open reading frame 29	-0.197829	0.871861	-3.2601	0.00164879	0.0250419
Bt.22335.1.S1_a_at	CF613794	Accession CF613794	-0.198859	0.871239	-3.13064	0.00245072	0.0351204
Bt.662.1.S1_at	XBP1	X-box binding protein 1	-0.201386	0.869715	-3.7278	0.000363025	0.0073545
Bt.836.1.S1_at	FAHD1	fumarylacetoacetate hydrolase domain containing 1	-0.201753	0.869494	-3.03554	0.00325759	0.0437594
Bt.11023.1.S1_at	BM967758	Accession BM967758	-0.202354	0.869131	-3.33799	0.0012927	0.0206152
Bt.22356.1.S1_at	ARID1A	AT rich interactive domain 1A (SWI-like)	-0.202425	0.869088	-3.39492	0.00107964	0.0179781
Bt.9763.1.S1_at	BM430555	Accession BM430555	-0.202509	0.869038	-3.05445	0.00307976	0.0419597
Bt.4245.3.S1_a_at	RHBDD2	rhomboid domain containing 2	-0.203543	0.868415	-3.12874	0.00246483	0.0352414
Bt.3912.1.S1_at	BTBD6	BTB (POZ) domain containing 6	-0.203678	0.868334	-2.6461	0.00983587	0.0993895
Bt.18899.1.A1_at	GRPEL2	GrpE-like 2, mitochondrial (E. coli)	-0.204269	0.867978	-3.38131	0.00112733	0.0186475
Bt.28279.1.S1_at	CK952708	Accession CK952708	-0.204432	0.86788	-2.83744	0.00578611	0.0677716
Bt.2850.1.A1_at	AV590085	Accession AV590085	-0.206017	0.866928	-3.11682	0.00255509	0.0362404
Bt.19339.3.A1_at	CB461169	Accession CB461169	-0.206628	0.86656	-2.65132	0.00969777	0.0983936
Bt.20018.1.S1_at	LOC100126544	hypothetical LOC100126544	-0.207092	0.866282	-2.79726	0.00648106	0.0735565
Bt.6158.1.S1_a_at	ZNF276	zinc finger protein 276	-0.208263	0.865579	-3.48788	0.000801314	0.014019
Bt.26801.1.A1_at	IQCC	IQ motif containing C	-0.208376	0.865511	-3.34878	0.00124947	0.0201847
Bt.13419.3.A1_at	KIAA0157	hypothetical protein LOC510233	-0.208539	0.865413	-3.53617	0.000685029	0.0123853
Bt.3787.1.A1_at	AV666027	Accession AV666027	-0.208663	0.865339	-3.20825	0.0019348	0.0287195
Bt.24457.1.S1_at	ZNF836_Hsa	zinc finger protein 836	-0.20922	0.865005	-2.8319	0.00587771	0.0683937
Bt.22458.1.S1_at	SLC7A6OS	Solute carrier family 7, member 6 opposite strand	-0.210231	0.864399	-2.66505	0.00934241	0.0960415
Bt.23097.2.S1_at	CB452331	Accession CB452331	-0.210315	0.864348	-2.80393	0.00636066	0.0725209
Bt.24394.1.S1_at	AW344426	Accession AW344426	-0.213723	0.862309	-2.68818	0.0087709	0.0914511
Bt.28284.1.A1_at	CK772110	Accession CK772110	-0.215864	0.86103	-2.77825	0.00683582	0.0767802
Bt.28527.1.A1_at	CK973653	Accession CK973653	-0.218558	0.859424	-2.71816	0.00807731	0.0859072
Bt.20254.1.S1_at	CK776974	Accession CK776974	-0.21864	0.859375	-2.78902	0.00663275	0.0750044
Bt.5626.3.S1_at	KLC1	kinesin light chain 1	-0.218646	0.859372	-2.77852	0.00683064	0.0767802
Bt.7072.1.S1_at	ZNF524	zinc finger protein 524	-0.219532	0.858844	-3.79008	0.000294069	0.00626771
Bt.22201.1.S1_at	DHX16	DEAH (Asp-Glu-Ala-His) box polypeptide 16	-0.221274	0.857808	-2.76231	0.00714689	0.0788821
Bt.7636.1.S1_at	CB420415	Accession CB420415	-0.221801	0.857494	-2.66975	0.00922374	0.0950572
Bt.21690.1.S1_at	TUT1	terminal uridylyl transferase 1, U6 snRNA-specific	-0.222854	0.856869	-2.81092	0.00623657	0.0712367
Bt.20223.2.S1_at	IL17D	interleukin 17D	-0.223346	0.856577	-3.08743	0.00279096	0.0388766
Bt.26957.1.S1_at	KLHL12	Kelch-like 12 (Drosophila)	-0.223622	0.856413	-4.40054	3.37e-05	0.00103667
Bt.26737.1.S1_at	PAN2	PAN2 poly(A) specific ribonuclease subunit homolog (S. cerevisiae)	-0.223998	0.85619	-3.51436	0.000735419	0.0130684
Bt.692.2.S1_at	C1orf83_Hsa	chromosome 1 open reading frame 83	-0.224053	0.856157	-2.82435	0.00600455	0.0692863
Bt.25998.1.A1_at	LOC531868	similar to glioma tumor suppressor candidate region gene 1	-0.225528	0.855282	-3.72138	0.000370945	0.00748769
Bt.3007.2.A1_at	TCFL5	transcription factor-like 5 (basic helix-loop-helix)	-0.225742	0.855155	-3.08938	0.00277473	0.0387372
Bt.5626.1.S1_a_at	KLC1	kinesin light chain 1	-0.226003	0.855	-3.1922	0.00203236	0.0299887
Bt.6667.1.S1_at	NSMCE4A	non-SMC element 4 homolog A (S. cerevisiae)	-0.226782	0.854539	-3.69296	0.000408051	0.00812119
Bt.26318.1.S1_a_at	FAIM	Fas apoptotic inhibitory molecule	-0.227145	0.854324	-2.85295	0.00553664	0.065716
Bt.8792.1.S1_at	ORAI3	ORAI calcium release-activated calcium modulator 3	-0.227604	0.854052	-3.91432	0.000192007	0.0043621
Bt.8213.1.S1_at	ORAI1	ORAI calcium release-activated calcium modulator 1	-0.228798	0.853345	-4.54442	1.97e-05	0.000648103
Bt.5445.2.A1_at	TUBB2A	tubulin, beta 2A	-0.229766	0.852773	-2.86215	0.00539345	0.064385
Bt.3258.1.A1_at	ZSCAN16	zinc finger and SCAN domain containing 16	-0.23007	0.852593	-3.38228	0.00112388	0.0186151
Bt.3708.1.A1_at	NY-SAR-48	Sarcoma antigen NY-SAR-48	-0.230207	0.852512	-2.80098	0.0064137	0.0730042
Bt.22103.1.S1_at	CB464911	Accession CB464911	-0.230799	0.852163	-2.70037	0.00848258	0.0891789
Bt.12396.1.S1_at	SGSH	N-sulfoglucosamine sulfohydrolase	-0.230832	0.852143	-3.05872	0.00304085	0.0415661
Bt.2831.1.S1_at	EXOSC5	exosome component 5	-0.230935	0.852083	-2.7747	0.00690404	0.0771602
Bt.26316.1.A1_at	CK776583	Accession CK776583	-0.231204	0.851924	-3.31929	0.00137091	0.0216546
Bt.15726.1.S1_at	BE751220	Accession BE751220	-0.231574	0.851705	-4.01687	0.00013426	0.00321784
Bt.1559.1.S1_at	THAP3	THAP domain containing, apoptosis associated protein 3	-0.232019	0.851442	-2.77168	0.00696248	0.0775125
Bt.9278.1.S1_at	KDM2A	lysine (K)-specific demethylase 2A	-0.232127	0.851379	-3.54203	0.000672059	0.0121685
Bt.12182.1.S1_at	KLHL18	kelch-like 18 (Drosophila)	-0.232255	0.851303	-2.81439	0.00617585	0.070738
Bt.10159.1.S1_at	CEBPG	CCAAT/enhancer binding protein (C/EBP), gamma	-0.232595	0.851102	-3.15669	0.0022647	0.0327565
Bt.20223.1.S1_at	N6AMT2	N-6 adenine-specific DNA methyltransferase 2 (putative)	-0.232653	0.851068	-3.53271	0.000692802	0.0125076
Bt.27253.1.A1_at	INO80E	INO80 complex subunit E	-0.232679	0.851053	-2.73864	0.00763278	0.082632
Bt.20335.1.A1_at	TRUB2	TruB pseudouridine (psi) synthase homolog 2 (E. coli)	-0.234461	0.850003	-3.43995	0.000935028	0.0160425
Bt.13503.1.S1_at	PPCS	phosphopantothenoylcysteine synthetase	-0.235126	0.849611	-2.94409	0.00426013	0.0540732
Bt.10116.1.A1_at	BAG3	BCL2-associated athanogene 3	-0.235472	0.849407	-3.86721	0.000225907	0.00503594
Bt.7617.1.S1_at	TTLL4	Tubulin tyrosine ligase-like family, member 4	-0.235603	0.84933	-4.12187	9.26e-05	0.00241946
Bt.12708.1.A1_at	CA035735	Accession CA035735	-0.235885	0.849164	-3.18724	0.00206339	0.0304106
Bt.16634.1.A1_at	PURA	purine-rich element binding protein A	-0.23705	0.848479	-2.84052	0.0057357	0.0675129
Bt.16462.1.S1_at	ZNF582	zinc finger protein 582	-0.237494	0.848217	-3.65583	0.000461874	0.00894899
Bt.25171.1.A1_at	HSF2	heat shock transcription factor 2	-0.238514	0.847618	-3.27233	0.00158736	0.0243467
Bt.18079.1.A1_at	MLYCD	Malonyl-CoA decarboxylase	-0.238818	0.847439	-2.68618	0.00881897	0.0918753
Bt.17761.1.A1_at	TRIM68	tripartite motif-containing 68	-0.241316	0.845973	-2.84812	0.00561322	0.0663687
Bt.12332.1.A1_at	ZNF354A	Zinc finger protein 354A	-0.241536	0.845844	-2.80854	0.00627858	0.0716507
Bt.29927.1.S1_at	TRMT12	TRNA methyltransferase 12 homolog (S. cerevisiae)	-0.242503	0.845278	-4.30891	4.71e-05	0.00138619
Bt.23088.1.S1_at	SEMA6B	sema domain, transmembrane domain (TM), and cytoplasmic domain, (semaphorin) 6B	-0.24268	0.845174	-2.93926	0.00432025	0.0546689
Bt.2787.1.S1_s_at	TSEN54	tRNA splicing endonuclease 54 homolog (S. cerevisiae)	-0.243601	0.844634	-3.11347	0.00258104	0.036525
Bt.25210.1.A1_at	AKAP8	A kinase (PRKA) anchor protein 8	-0.243957	0.844426	-3.29906	0.00146051	0.022766
Bt.19504.1.S1_at	JUN	jun oncogene	-0.243986	0.844409	-3.51998	0.000722101	0.0128685
Bt.21490.2.S1_at	POP4	processing of precursor 4, ribonuclease P/MRP subunit (S. cerevisiae)	-0.244567	0.844069	-3.02552	0.00335566	0.0448347
Bt.17972.1.A1_at	DVL2	dishevelled, dsh homolog 2 (Drosophila)	-0.245224	0.843685	-2.86906	0.00528801	0.0634307
Bt.1852.1.S1_at	AW478421	Accession AW478421	-0.247193	0.842534	-3.24789	0.00171232	0.0257864
Bt.18270.1.A1_at	TNRC6A	trinucleotide repeat containing 6A	-0.247893	0.842126	-3.40288	0.00105263	0.0176781
Bt.4017.1.S1_at	MBIP	MAP3K12 binding inhibitory protein 1	-0.247915	0.842113	-3.27663	0.00156629	0.0241127
Bt.19472.1.A1_at	KIAA0157	hypothetical protein LOC510233	-0.248191	0.841951	-3.39113	0.00109273	0.0181475
Bt.1718.2.A1_at	YY1	YY1 transcription factor	-0.248371	0.841846	-2.64974	0.00973943	0.0987357
Bt.21528.1.A1_at	MDK	midkine (neurite growth-promoting factor 2)	-0.248448	0.841801	-2.86607	0.00533343	0.0638523
Bt.12568.1.S1_at	C25H7ORF26	chromosome 7 open reading frame 26 ortholog	-0.249199	0.841363	-3.33182	0.00131802	0.0209921
Bt.1486.1.S1_at	DIDO1	death inducer-obliterator 1	-0.249269	0.841323	-3.61188	0.000534305	0.0100548
Bt.12071.2.S1_at	SIRT7	sirtuin (silent mating type information regulation 2 homolog) 7 (S. cerevisiae)	-0.25131	0.840133	-4.40751	3.28e-05	0.00101765
Bt.8316.1.S1_at	LOC782502	similar to Uncharacterized protein KIAA0947	-0.252565	0.839403	-2.91454	0.00464075	0.0572681
Bt.4245.1.S1_at	RHBDD2	rhomboid domain containing 2	-0.253644	0.838775	-2.74282	0.00754493	0.0818948
Bt.24223.1.S1_at	NUP43	Nucleoporin 43kDa	-0.253718	0.838732	-2.71904	0.0080579	0.0859016
Bt.26830.2.S1_a_at	MTHFR	5,10-methylenetetrahydrofolate reductase (NADPH)	-0.253736	0.838722	-2.83822	0.00577337	0.06775
Bt.27200.1.S1_at	RPS6KA1	ribosomal protein S6 kinase, 90kDa, polypeptide 1	-0.253889	0.838633	-3.04185	0.0031972	0.0432753
Bt.26841.1.A1_at	FNTB	farnesyltransferase, CAAX box, beta	-0.254308	0.838389	-3.75184	0.000334754	0.00689405
Bt.22036.1.S1_at	CB449977	Accession CB449977	-0.254389	0.838342	-2.92654	0.00448253	0.0561513
Bt.9651.1.S1_at	BM432249	Accession BM432249	-0.255301	0.837812	-2.8209	0.00606339	0.0697065
Bt.5276.2.S1_a_at	RNF25	ring finger protein 25	-0.255693	0.837585	-4.02901	0.00012865	0.00311945
Bt.13298.1.S1_at	TARS2	threonyl-tRNA synthetase 2, mitochondrial (putative)	-0.255898	0.837466	-3.79027	0.000293873	0.00626771
Bt.24959.1.A1_at	CD58	CD58 molecule	-0.256276	0.837246	-2.73696	0.00766851	0.0829466
Bt.27141.1.A1_at	MSL1	male-specific lethal 1 homolog (Drosophila)	-0.256313	0.837225	-2.87983	0.00512761	0.0618046
Bt.21723.1.A1_at	PELO	pelota homolog (Drosophila)	-0.256461	0.837139	-3.64714	0.000475415	0.00914016
Bt.4606.2.S1_at	KLF6	Kruppel-like factor 6	-0.256738	0.836978	-4.03356	0.000126606	0.00308189
Bt.6611.1.S1_at	BE899901	Accession BE899901	-0.256809	0.836937	-3.04119	0.00320343	0.0433125
Bt.25335.1.A1_at	CK729158	Accession CK729158	-0.257335	0.836632	-3.12323	0.00250616	0.0357092
Bt.25398.1.A1_at	CYP26A1	cytochrome P450, family 26, subfamily A, polypeptide 1	-0.257758	0.836387	-2.76408	0.00711181	0.0787044
Bt.29319.1.S1_at	LOC100141141	similar to zinc finger protein 132	-0.258174	0.836146	-3.94769	0.000171008	0.00394652
Bt.21668.1.S1_at	CB442763	Accession CB442763	-0.258636	0.835878	-2.91927	0.0045777	0.0568851
Bt.9645.1.S1_at	CK948770	Accession CK948770	-0.25869	0.835847	-2.85622	0.00548531	0.0652311
Bt.2385.1.S1_at	AW659436	Accession AW659436	-0.258741	0.835817	-3.35846	0.00121188	0.0197243
Bt.18090.2.A1_at	EXOSC6	exosome component 6	-0.259481	0.835389	-3.60034	0.000555048	0.0103512
Bt.20245.1.S1_at	PLEKHO1	pleckstrin homology domain containing, family O member 1	-0.259684	0.835271	-3.11956	0.00253409	0.0360246
Bt.18043.1.S1_at	TNRC18	trinucleotide repeat containing 18	-0.260872	0.834583	-2.82623	0.00597279	0.0690479
Bt.27231.1.S1_at	CK777106	Accession CK777106	-0.261316	0.834326	-3.44053	0.000933289	0.0160348
Bt.11266.2.S1_a_at	EPS15L1	epidermal growth factor receptor pathway substrate 15-like 1	-0.262015	0.833922	-2.94564	0.00424105	0.053886
Bt.20165.1.S1_at	C2orf18_Hsa	chromosome 2 open reading frame 18	-0.262454	0.833669	-2.7353	0.00770368	0.0831823
Bt.28523.1.S1_at	CK959175	Accession CK959175	-0.262542	0.833618	-3.08245	0.00283295	0.0392417
Bt.9242.1.S1_at	MRPL41	mitochondrial ribosomal protein L41	-0.262849	0.833441	-2.89418	0.00492086	0.0600103
Bt.6386.1.A1_at	TMEM79	transmembrane protein 79	-0.264298	0.832604	-4.02503	0.000130466	0.0031451
Bt.740.1.S1_at	KIAA1539	BtKIAA1539	-0.264418	0.832535	-3.26527	0.00162256	0.0247949
Bt.8646.1.S1_at	LTBR	lymphotoxin beta receptor (TNFR superfamily, member 3)	-0.26469	0.832377	-3.19614	0.00200796	0.0296639
Bt.28153.1.S1_at	ZNF384	zinc finger protein 384	-0.264751	0.832342	-3.18345	0.00208742	0.0305835
Bt.21584.1.S1_at	OXSM	3-oxoacyl-ACP synthase, mitochondrial	-0.264781	0.832325	-3.00437	0.00357171	0.047064
Bt.5741.1.S1_at	BE721869	Accession BE721869	-0.265963	0.831643	-3.96813	0.000159251	0.00372353
Bt.16481.1.S1_at	ZNF350	zinc finger protein 350	-0.266354	0.831418	-2.77063	0.00698297	0.0776031
Bt.5158.1.A1_a_at	SPHK2	sphingosine kinase 2	-0.266435	0.831371	-3.17649	0.00213223	0.0310936
Bt.6330.1.A1_at	ZNF444	zinc finger protein 444	-0.266613	0.831269	-3.36638	0.00118194	0.0193705
Bt.24522.2.S1_at	KLF6	Kruppel-like factor 6	-0.26678	0.831173	-3.0066	0.00354828	0.046805
Bt.4367.1.S1_at	C19H17orf62	chromosome 17 open reading frame 62 ortholog	-0.267162	0.830953	-3.16229	0.00222652	0.032317
Bt.11266.1.S1_a_at	EPS15L1	epidermal growth factor receptor pathway substrate 15-like 1	-0.268139	0.83039	-2.70677	0.00833468	0.0878602
Bt.7707.1.S1_at	CCM2	cerebral cavernous malformation 2	-0.27036	0.829112	-2.90591	0.0047576	0.0585939
Bt.9848.1.A1_at	CK772057	Accession CK772057	-0.27056	0.828998	-2.74803	0.00743656	0.0812859
Bt.23853.2.S1_at	FES	feline sarcoma oncogene	-0.271305	0.82857	-3.09362	0.00273971	0.038304
Bt.24248.1.S1_at	KIAA1737	KIAA1737	-0.27151	0.828452	-3.05537	0.0030713	0.0419362
Bt.24767.1.S1_at	INTS3	integrator complex subunit 3	-0.273282	0.827435	-3.17854	0.00211894	0.030936
Bt.22554.1.A1_at	TK2	Thymidine kinase 2, mitochondrial	-0.273777	0.827151	-2.94604	0.00423612	0.0538785
Bt.10951.1.S1_at	CCDC51	coiled-coil domain containing 51	-0.274019	0.827013	-5.04037	2.92e-06	0.000122163
Bt.28440.1.S1_at	BM030926	Accession BM030926	-0.274685	0.826631	-2.70125	0.00846219	0.0890823
Bt.9168.1.A1_at	MYST2	MYST histone acetyltransferase 2	-0.274884	0.826517	-5.79264	1.37e-07	8.05e-06
Bt.27392.1.A1_at	LOC510961	hypothetical LOC510961	-0.275303	0.826277	-3.65266	0.000466767	0.00902973
Bt.10552.1.A1_at	AU232460	Accession AU232460	-0.275943	0.82591	-2.89018	0.00497779	0.0605266
Bt.6425.1.S1_at	SLC25A38	solute carrier family 25, member 38	-0.276283	0.825715	-3.48926	0.000797761	0.0139765
Bt.20114.1.S1_at	C25H7ORF47	chromosome 7 open reading frame 47 ortholog	-0.276692	0.825482	-4.64001	1.37e-05	0.000480348
Bt.8671.1.S1_at	MBLAC2	metallo-beta-lactamase domain containing 2	-0.276746	0.825451	-2.96851	0.00396762	0.0511962
Bt.17284.1.S1_at	POLD4	polymerase (DNA-directed), delta 4	-0.278337	0.824541	-2.89757	0.00487325	0.0597226
Bt.9080.1.S1_at	COX19	COX19 cytochrome c oxidase assembly homolog (S. cerevisiae)	-0.278701	0.824333	-3.12931	0.00246057	0.035221
Bt.25014.1.A1_at	LIN7B	lin-7 homolog B (C. elegans)	-0.279355	0.823959	-2.76879	0.00701902	0.0778854
Bt.17095.2.A1_at	FPGT	fucose-1-phosphate guanylyltransferase	-0.279819	0.823694	-3.33995	0.00128476	0.0205413
Bt.4517.1.S1_at	UBTD1	ubiquitin domain containing 1	-0.280599	0.823249	-3.44779	0.000911817	0.0157311
Bt.21667.1.S1_at	RPUSD2	RNA pseudouridylate synthase domain containing 2	-0.281034	0.823001	-4.59612	1.62e-05	0.000549731
Bt.9201.1.A1_at	TSPAN14	tetraspanin 14	-0.281724	0.822608	-4.41234	3.22e-05	0.0010049
Bt.12367.1.S1_at	PYGO2	pygopus homolog 2 (Drosophila)	-0.281792	0.822569	-3.59986	0.000555922	0.010352
Bt.7533.1.S1_at	ATP13A1	ATPase type 13A1	-0.2821	0.822393	-2.99295	0.00369356	0.0483115
Bt.20171.1.S1_at	ACBD5	acyl-Coenzyme A binding domain containing 5	-0.282662	0.822073	-4.47565	2.55e-05	0.000812797
Bt.1136.1.S1_at	ZNF329	zinc finger protein 329	-0.282718	0.822041	-3.63934	0.00048788	0.00930788
Bt.1718.3.S1_at	YY1	YY1 transcription factor	-0.282742	0.822027	-2.92692	0.0044776	0.0561513
Bt.20095.2.S1_at	ZNF142	zinc finger protein 142	-0.282769	0.822012	-3.27049	0.00159646	0.0244307
Bt.24693.1.A1_a_at	FANCE	Fanconi anemia, complementation group E	-0.283421	0.821641	-3.07168	0.00292558	0.0403004
Bt.21103.1.S1_at	AV667354	Accession AV667354	-0.283882	0.821378	-2.77146	0.00696671	0.0775125
Bt.20561.1.S1_at	FAM100A_Hsa	family with sequence similarity 100, member A	-0.284867	0.820817	-3.60933	0.000538824	0.0101109
Bt.19706.1.S1_at	CK972254	Accession CK972254	-0.285033	0.820723	-6.04289	4.8e-08	3.11e-06
Bt.3622.1.A1_at	C15orf61_Hsa	chromosome 15 open reading frame 61	-0.285312	0.820564	-3.43682	0.000944469	0.0161377
Bt.11745.1.S1_at	CK968471	Accession CK968471	-0.285432	0.820496	-3.1436	0.00235647	0.0338478
Bt.24494.1.A1_at	CB439253	Accession CB439253	-0.285686	0.820351	-3.32391	0.00135119	0.0214655
Bt.16841.1.A1_at	LOC536909	similar to SNF related kinase	-0.286588	0.819839	-3.18486	0.00207846	0.0305602
Bt.9174.1.A1_at	BM251553	Accession BM251553	-0.286706	0.819772	-3.04445	0.00317261	0.0429892
Bt.28624.1.S1_at	SAMD9	Sterile alpha motif domain containing 9	-0.28695	0.819633	-2.79589	0.00650611	0.0737735
Bt.16051.2.S1_a_at	PPRC1	peroxisome proliferator-activated receptor gamma, coactivator-related 1	-0.288433	0.818791	-2.96913	0.00396047	0.0511571
Bt.16906.1.A1_at	IQCD	IQ motif containing D	-0.289461	0.818208	-2.74051	0.00759336	0.0823118
Bt.27052.1.S1_at	CYTH4	cytohesin 4	-0.291495	0.817055	-2.88516	0.00504988	0.0610452
Bt.9892.1.S1_at	IFFO1	intermediate filament family orphan 1	-0.29161	0.81699	-3.39839	0.00106777	0.0178635
Bt.28254.1.S1_at	UTP23	UTP23, small subunit (SSU) processome component, homolog (yeast)	-0.294861	0.815151	-4.28314	5.18e-05	0.00150148
Bt.10051.1.A1_at	THAP9	THAP domain containing 9	-0.295289	0.814909	-3.60928	0.000538912	0.0101109
Bt.3689.3.S1_a_at	C28H10ORF35	chromosome 10 open reading frame 35 ortholog	-0.295307	0.814899	-3.39905	0.00106554	0.0178628
Bt.3803.1.A1_at	RIC8A	resistance to inhibitors of cholinesterase 8 homolog A (C. elegans)	-0.295759	0.814644	-4.35674	3.96e-05	0.00118586
Bt.23078.1.S1_at	CB463959	Accession CB463959	-0.295774	0.814635	-3.14737	0.00232974	0.0335025
Bt.5112.1.A1_a_at	SEPHS2	selenophosphate synthetase 2	-0.296462	0.814247	-4.02598	0.000130029	0.0031451
Bt.10900.1.S1_at	C10H14ORF169	chromosome 14 open reading frame 169 ortholog	-0.299437	0.81257	-3.5667	0.000619947	0.0113907
Bt.13593.1.A1_at	BE756026	Accession BE756026	-0.299786	0.812373	-3.6209	0.000518616	0.00981897
Bt.29375.1.A1_at	CK969017	Accession CK969017	-0.300727	0.811843	-2.8783	0.00515019	0.0620167
Bt.8382.2.S1_at	RHOB	ras homolog gene family, member B	-0.301718	0.811286	-3.92472	0.000185211	0.00423499
Bt.28400.1.S1_at	LOC515578	similar to C-terminal binding protein 1	-0.302045	0.811102	-2.70113	0.00846493	0.0890823
Bt.21292.1.S1_at	GEMIN4	gem (nuclear organelle) associated protein 4	-0.302484	0.810855	-3.21981	0.00186727	0.0279507
Bt.13366.1.S1_at	DMTF1	cyclin D binding myb-like transcription factor 1	-0.302631	0.810773	-3.41197	0.00102258	0.0172589
Bt.4310.1.A1_at	RGS1	regulator of G-protein signaling 1	-0.303488	0.810291	-2.98821	0.00374536	0.0487838
Bt.11816.2.S1_at	MGC142695	Similar to C04F5.8	-0.303525	0.81027	-3.24622	0.00172122	0.0258891
Bt.1185.1.A1_at	NOL3	nucleolar protein 3 (apoptosis repressor with CARD domain)	-0.304585	0.809675	-3.06216	0.00300986	0.0412786
Bt.17216.1.A1_at	CB425319	Accession CB425319	-0.304801	0.809554	-2.65772	0.00953053	0.0971723
Bt.8618.1.S1_at	BG691486	Accession BG691486	-0.305683	0.809059	-2.83253	0.00586725	0.0683576
Bt.26791.1.S1_at	CK774311	Accession CK774311	-0.306761	0.808455	-4.45287	2.77e-05	0.000877932
Bt.29569.1.A1_at	ZC3H8	zinc finger CCCH-type containing 8	-0.307876	0.80783	-2.94765	0.0042163	0.0536812
Bt.6221.1.S1_at	POLS	polymerase (DNA directed) sigma	-0.307881	0.807827	-2.74331	0.00753469	0.081855
Bt.27874.1.S1_s_at	JMJD6	jumonji domain containing 6	-0.308203	0.807647	-4.63981	1.37e-05	0.000480348
Bt.23853.2.S1_a_at	FES	feline sarcoma oncogene	-0.308424	0.807523	-2.86525	0.0053459	0.0639401
Bt.22505.1.S1_at	PATZ1	POZ (BTB) and AT hook containing zinc finger 1	-0.308656	0.807393	-3.30219	0.00144629	0.022601
Bt.2795.1.S1_at	BI540388	Accession BI540388	-0.308851	0.807284	-3.44079	0.000932537	0.0160348
Bt.27125.1.S1_at	SUPV3L1	suppressor of var1, 3-like 1 (S. cerevisiae)	-0.309208	0.807085	-4.02516	0.000130406	0.0031451
Bt.27885.1.S1_at	MGC140340	RMI1, RecQ mediated genome instability 1, homolog (S. cerevisiae)	-0.30937	0.806994	-3.03595	0.0032536	0.0437594
Bt.6658.1.S1_at	FAM46B	Family with sequence similarity 46, member B	-0.310265	0.806494	-2.9117	0.00467894	0.0576822
Bt.1377.1.S1_at	CCR1	chemokine (C-C motif) receptor 1	-0.31097	0.806099	-5.29859	1.04e-06	4.96e-05
Bt.1078.2.S1_at	NFATC3	Nuclear factor of activated T-cells, cytoplasmic, calcineurin-dependent 3	-0.311155	0.805996	-3.27585	0.0015701	0.0241341
Bt.18672.1.A1_at	TRMT12	tRNA methyltransferase 12 homolog (S. cerevisiae)	-0.311657	0.805716	-4.3142	4.62e-05	0.0013629
Bt.24622.1.S1_at	RSPH3	radial spoke 3 homolog (Chlamydomonas)	-0.312672	0.805149	-2.67735	0.00903447	0.0935405
Bt.26698.1.S1_at	C2CD2L	C2CD2-like	-0.312996	0.804969	-4.1513	8.33e-05	0.0022152
Bt.29932.1.S1_at	SOLH	small optic lobes homolog (Drosophila)	-0.313035	0.804947	-3.07311	0.00291314	0.0401735
Bt.8735.2.S1_a_at	TIMM22	translocase of inner mitochondrial membrane 22 homolog (yeast)	-0.313866	0.804483	-2.64629	0.00983088	0.0993895
Bt.20347.1.S1_at	KDM5B	lysine (K)-specific demethylase 5B	-0.314214	0.804289	-3.03433	0.00326925	0.0438686
Bt.16353.1.A1_at	C20H5ORF22	chromosome 5 open reading frame 22 ortholog	-0.314821	0.803951	-3.05459	0.00307847	0.0419597
Bt.24522.3.S1_a_at	KLF6	Kruppel-like factor 6	-0.316536	0.802995	-3.67814	0.00042877	0.00842571
Bt.9948.1.S1_at	CK772450	Accession CK772450	-0.317407	0.802511	-3.30159	0.00144899	0.0226148
Bt.12468.1.S1_at	AIMP2	aminoacyl tRNA synthetase complex-interacting multifunctional protein 2	-0.318322	0.802002	-3.08536	0.00280837	0.0390317
Bt.21723.3.S1_at	PELO	pelota homolog (Drosophila)	-0.318555	0.801872	-4.13952	8.69e-05	0.00228897
Bt.5820.1.S1_at	BE681671	Accession BE681671	-0.31928	0.80147	-2.67147	0.0091805	0.0946901
Bt.25310.1.A1_at	ZNF181	zinc finger protein 181	-0.31992	0.801114	-3.15807	0.00225528	0.0326582
Bt.15602.1.S1_at	FAM60A	family with sequence similarity 60, member A	-0.320396	0.80085	-2.72219	0.00798821	0.0854388
Bt.4453.1.S1_at	LOC539274	similar to AT-hook transcription factor	-0.320567	0.800755	-4.05733	0.000116421	0.00287904
Bt.16938.1.A1_at	RSBN1L	round spermatid basic protein 1-like	-0.320616	0.800728	-3.25577	0.00167109	0.0252786
Bt.20938.1.S1_at	ZBTB38	zinc finger and BTB domain containing 38	-0.320807	0.800622	-3.77986	0.000304449	0.00641872
Bt.11445.1.A1_at	BCL10	B-cell CLL/lymphoma 10	-0.321435	0.800274	-2.93716	0.00434676	0.0549485
Bt.1489.1.S1_at	DAGLB	diacylglycerol lipase, beta	-0.321653	0.800152	-3.31393	0.00139413	0.0219237
Bt.13627.1.A1_at	BP105182	Accession BP105182	-0.322052	0.799931	-3.26355	0.00163126	0.0248453
Bt.11377.1.A1_at	MAPK14	mitogen-activated protein kinase 14	-0.32206	0.799927	-2.99823	0.00363677	0.0477192
Bt.12071.1.S1_at	SIRT7	sirtuin (silent mating type information regulation 2 homolog) 7 (S. cerevisiae)	-0.322096	0.799907	-5.47417	5.11e-07	2.65e-05
Bt.10927.1.S1_at	BI899312	Accession BI899312	-0.322118	0.799895	-2.76496	0.00709438	0.0785815
Bt.11926.1.A1_at	SLC48A1	solute carrier family 48 (heme transporter), member 1	-0.32216	0.799871	-2.64784	0.00978951	0.0991626
Bt.12380.1.S1_at	BP104517	Accession BP104517	-0.322342	0.799771	-3.54295	0.000670045	0.0121497
Bt.20529.1.A1_at	MBLAC1	metallo-beta-lactamase domain containing 1	-0.323331	0.799222	-2.9489	0.00420096	0.0535408
Bt.6658.2.A1_at	FAM46B	family with sequence similarity 46, member B	-0.32334	0.799218	-2.77884	0.00682452	0.0767802
Bt.868.2.S1_at	MAPBPIP	Mitogen-activated protein-binding protein-interacting protein	-0.324067	0.798815	-3.06014	0.00302798	0.0414357
Bt.8735.1.S1_at	TIMM22	translocase of inner mitochondrial membrane 22 homolog (yeast)	-0.324639	0.798498	-3.10277	0.00266547	0.0375246
Bt.12202.1.A1_at	FBXL14	F-box and leucine-rich repeat protein 14	-0.324651	0.798491	-3.65645	0.000460924	0.00894451
Bt.26928.1.S1_at	CK949878	Accession CK949878	-0.3249	0.798354	-2.79842	0.00645988	0.0733831
Bt.3689.1.A1_at	C28H10ORF35	chromosome 10 open reading frame 35 ortholog	-0.324945	0.798329	-3.07374	0.00290762	0.0401419
Bt.5902.1.A1_at	POLS	polymerase (DNA directed) sigma	-0.325147	0.798217	-3.84803	0.000241288	0.00534053
Bt.9153.1.S1_at	JUN	Jun oncogene	-0.325567	0.797985	-3.7664	0.000318665	0.00663966
Bt.16981.1.A1_at	CB432815	Accession CB432815	-0.325768	0.797874	-3.02955	0.00331585	0.0443982
Bt.28843.1.A1_at	ZBED5	zinc finger, BED-type containing 5	-0.326562	0.797435	-3.41332	0.00101816	0.0172088
Bt.29349.1.A1_at	CK967533	Accession CK967533	-0.329386	0.795875	-2.8289	0.00592773	0.0687185
Bt.20125.1.S1_at	LOC514320	similar to trypsin domain containing 1 (predicted)	-0.330222	0.795414	-4.71989	1.01e-05	0.000368553
Bt.7126.1.S1_at	LOC616326	hypothetical LOC616326	-0.330821	0.795084	-2.7822	0.00676077	0.0763826
Bt.24799.1.S1_at	LOC507426	similar to poly (ADP-ribose) polymerase family, member 3	-0.330869	0.795058	-2.75717	0.00725003	0.0798081
Bt.11258.2.A1_a_at	RNF31	ring finger protein 31	-0.331687	0.794607	-3.43434	0.000951992	0.0162439
Bt.22011.1.S1_at	OGT	O-linked N-acetylglucosamine (GlcNAc) transferase (UDP-N-acetylglucosamine:polypeptide-N-acetylglucosaminyl transferase)	-0.33256	0.794126	-3.02388	0.00337196	0.0449559
Bt.17744.1.A1_at	C17orf90_Hsa	chromosome 17 open reading frame 90	-0.332702	0.794048	-3.02849	0.00332629	0.04449
Bt.5174.1.S1_at	INPP1	inositol polyphosphate-1-phosphatase	-0.332896	0.793941	-2.86149	0.00540354	0.0644435
Bt.26758.1.A1_at	ZNF710	zinc finger protein 710	-0.333731	0.793482	-3.93506	0.000178687	0.0041009
Bt.2479.1.A1_at	AV589858	Accession AV589858	-0.334251	0.793196	-2.91561	0.00462639	0.0572044
Bt.20394.1.A1_at	KLF13	Kruppel-like factor 13	-0.334879	0.79285	-3.18372	0.00208571	0.0305835
Bt.3865.3.S1_a_at	C25H16orf14	chromosome 16 open reading frame 14 ortholog	-0.337821	0.791236	-2.74483	0.00750301	0.0816535
Bt.24737.1.S1_at	ARMC7	armadillo repeat containing 7	-0.338289	0.790979	-3.38848	0.00110195	0.0182762
Bt.6631.1.S1_at	DSCR3	Down syndrome critical region protein 3	-0.339522	0.790303	-4.40839	3.27e-05	0.00101712
Bt.11094.1.S1_at	CB451577	Accession CB451577	-0.340921	0.789537	-4.29236	5.01e-05	0.00145869
Bt.11016.1.S1_at	CB446667	Accession CB446667	-0.341173	0.789399	-4.07928	0.00010772	0.00271791
Bt.26740.1.S1_at	TFEB	transcription factor EB	-0.341484	0.789229	-3.01202	0.00349212	0.0462603
Bt.28390.1.S1_at	TSC22D3	TSC22 domain family, member 3	-0.341957	0.78897	-4.61844	1.49e-05	0.000513644
Bt.28651.1.S1_at	STARD13	StAR-related lipid transfer (START) domain containing 13	-0.342933	0.788437	-3.1837	0.00208584	0.0305835
Bt.15667.1.S1_at	SREBF1	Sterol regulatory element binding transcription factor 1	-0.343023	0.788388	-3.02974	0.00331397	0.0443982
Bt.21777.1.S1_at	BM030738	Accession BM030738	-0.343243	0.788267	-2.87039	0.00526807	0.0632525
Bt.21658.1.S1_at	ITPKC	inositol 1,4,5-trisphosphate 3-kinase C	-0.343934	0.78789	-2.77041	0.00698733	0.0776031
Bt.17971.1.A1_at	PDCD7	Programmed cell death 7	-0.344643	0.787503	-3.06429	0.00299085	0.0411084
Bt.5276.1.S1_at	RNF25	ring finger protein 25	-0.345448	0.787064	-4.39237	3.47e-05	0.00106315
Bt.25098.1.S1_at	C1orf163_Hsa	chromosome 1 open reading frame 163	-0.346231	0.786636	-3.88004	0.000216144	0.00484661
Bt.13972.1.A1_at	CK940709	Accession CK940709	-0.350385	0.784375	-2.74657	0.00746672	0.0815275
Bt.23853.3.S1_a_at	FES	feline sarcoma oncogene	-0.350996	0.784042	-3.40274	0.0010531	0.0176781
Bt.27002.1.S1_at	TRIM11	tripartite motif-containing 11	-0.351068	0.784004	-3.77527	0.000309227	0.00649742
Bt.21907.1.S1_at	ZNF48	zinc finger protein 48	-0.351643	0.783691	-4.7331	9.63e-06	0.000351405
Bt.680.2.A1_at	EPC1	Enhancer of polycomb homolog 1 (Drosophila)	-0.351909	0.783547	-2.82219	0.00604137	0.0695177
Bt.26754.1.A1_at	ITPRIPL1	inositol 1,4,5-triphosphate receptor interacting protein-like 1	-0.353021	0.782943	-4.35099	4.04e-05	0.00120828
Bt.1929.1.S1_at	CB531076	Accession CB531076	-0.35532	0.781696	-3.75372	0.000332628	0.00686162
Bt.22404.1.S1_at	C19H17orf42	chromosome 17 open reading frame 42 ortholog	-0.355844	0.781412	-4.36222	3.88e-05	0.00116787
Bt.19798.1.A1_at	CB534555	Accession CB534555	-0.355929	0.781366	-4.32307	4.48e-05	0.00132254
Bt.27435.1.S1_at	DYRK1B	dual-specificity tyrosine-(Y)-phosphorylation regulated kinase 1B	-0.355995	0.78133	-3.55588	0.000642309	0.0116843
Bt.26047.1.A1_at	C14H8ORF70	chromosome 8 open reading frame 70 ortholog	-0.357203	0.780677	-3.00098	0.00360752	0.0474355
Bt.23853.1.S1_at	FES	feline sarcoma oncogene	-0.357322	0.780612	-3.65	0.000470909	0.00908161
Bt.4806.1.S1_at	RGL2	ral guanine nucleotide dissociation stimulator-like 2	-0.359721	0.779315	-4.10252	9.92e-05	0.00254789
Bt.24231.1.A1_at	CEP78	centrosomal protein 78kDa	-0.359973	0.779179	-2.64506	0.00986365	0.0995893
Bt.13946.2.A1_at	MIZF	MBD2-interacting zinc finger	-0.361037	0.778605	-3.69215	0.000409154	0.00813013
Bt.12319.1.S1_at	RASSF7	Ras association (RalGDS/AF-6) domain family (N-terminal) member 7	-0.361321	0.778452	-3.39819	0.00106845	0.0178635
Bt.27835.1.S1_at	VPS18	vacuolar protein sorting 18 homolog (S. cerevisiae)	-0.36144	0.778387	-3.48513	0.00080847	0.0141244
Bt.3068.1.S1_at	ORC6L	origin recognition complex, subunit 6 like (yeast)	-0.362565	0.777781	-4.20945	6.76e-05	0.00186121
Bt.6968.1.S1_at	BF606467	Accession BF606467	-0.362847	0.777628	-2.72934	0.00783184	0.0842007
Bt.24699.1.S1_at	POLI	Polymerase (DNA directed) iota	-0.363214	0.777431	-3.2097	0.00192619	0.0286601
Bt.20663.1.S1_at	ZBED5	zinc finger, BED-type containing 5	-0.363389	0.777336	-3.70488	0.000392081	0.00784098
Bt.3527.1.S1_at	C20orf20_Hsa	chromosome 20 open reading frame 20	-0.364135	0.776934	-4.15179	8.32e-05	0.0022152
Bt.21308.1.A1_at	RAPGEF3	Rap guanine nucleotide exchange factor (GEF) 3	-0.366115	0.775869	-4.07823	0.00010812	0.00272249
Bt.27970.1.S1_at	HPS6	Hermansky-Pudlak syndrome 6	-0.367653	0.775042	-4.40301	3.34e-05	0.00102981
Bt.8903.1.S1_at	C14H8ORF70	chromosome 8 open reading frame 70 ortholog	-0.36797	0.774872	-2.83756	0.00578414	0.0677716
Bt.29649.1.S1_at	TMEM219	Transmembrane protein 219	-0.368587	0.774541	-2.7491	0.00741443	0.0811153
Bt.22390.1.S1_at	LOC511229	similar to mCG142710	-0.369544	0.774027	-2.6833	0.00888887	0.0922174
Bt.2069.2.S1_a_at	DOK2	docking protein 2, 56kDa	-0.370607	0.773457	-2.9658	0.00399919	0.0514435
Bt.28390.2.A1_at	CK950757	Accession CK950757	-0.37148	0.772989	-3.09468	0.00273099	0.0382811
Bt.24251.1.S1_at	CK978267	Accession CK978267	-0.372379	0.772508	-2.8275	0.00595128	0.0689274
Bt.3931.1.S1_at	RCP9	calcitonin gene-related peptide-receptor component protein	-0.373084	0.77213	-3.95997	0.000163849	0.0038167
Bt.20549.1.S1_at	RGS19	regulator of G-protein signaling 19	-0.374014	0.771632	-3.64057	0.000485904	0.00928442
Bt.28942.1.S1_at	SLC35C1	solute carrier family 35, member C1	-0.374233	0.771515	-5.22445	1.4e-06	6.51e-05
Bt.11816.1.S1_a_at	MGC142695	similar to C04F5.8	-0.375603	0.770783	-3.3395	0.00128657	0.0205438
Bt.26905.2.S1_at	PPP1R3B	protein phosphatase 1, regulatory (inhibitor) subunit 3B	-0.377167	0.769948	-4.68553	1.16e-05	0.000415361
Bt.13341.1.S1_at	HDAC5	histone deacetylase 5	-0.378739	0.76911	-3.08803	0.00278597	0.0388505
Bt.17350.1.A1_at	CB441850	Accession CB441850	-0.379104	0.768915	-3.4766	0.000831063	0.014438
Bt.24395.1.S1_at	KCNIP2	Kv channel interacting protein 2	-0.379299	0.768811	-3.84316	0.000245347	0.00542073
Bt.2516.2.S1_at	CB459787	Accession CB459787	-0.379531	0.768687	-2.88689	0.0050249	0.0608614
Bt.4954.1.S1_at	CK955967	Accession CK955967	-0.380375	0.768238	-3.28316	0.00153479	0.0236864
Bt.16664.1.A1_at	CB423238	Accession CB423238	-0.381155	0.767823	-2.83036	0.00590333	0.0686276
Bt.25392.1.A1_at	CK769327	Accession CK769327	-0.381865	0.767445	-2.9629	0.0040331	0.0517727
Bt.25695.1.S1_at	TMEM86A	transmembrane protein 86A	-0.382456	0.767131	-4.28186	5.2e-05	0.00150499
Bt.24841.1.S1_at	SPSB1	splA/ryanodine receptor domain and SOCS box containing 1	-0.383879	0.766374	-3.91355	0.000192523	0.0043621
Bt.5644.1.S1_at	SUCLA2	succinate-CoA ligase, ADP-forming, beta subunit	-0.38609	0.765201	-4.08769	0.000104553	0.00264753
Bt.11159.1.S1_at	JUN	jun oncogene	-0.386541	0.764961	-3.58622	0.000581463	0.0107471
Bt.28244.1.S1_at	C9ORF59	chromosome 9 open reading frame 59	-0.386961	0.764739	-4.07426	0.00010965	0.00275542
Bt.11406.1.A1_at	ZNF688	Zinc finger protein 688	-0.3877	0.764347	-4.24798	5.88e-05	0.00166713
Bt.24709.1.S1_at	KCTD11	potassium channel tetramerisation domain containing 11	-0.3883	0.76403	-4.03946	0.000124	0.00303629
Bt.24792.1.S1_at	LYSMD1	LysM, putative peptidoglycan-binding, domain containing 1	-0.388885	0.76372	-2.64694	0.00981351	0.0993248
Bt.3068.2.S1_a_at	ORC6L	origin recognition complex, subunit 6 like (yeast)	-0.390158	0.763046	-3.68979	0.000412404	0.00816862
Bt.20941.1.S1_at	ZNF793_Hsa	zinc finger protein 793	-0.392037	0.762053	-3.50731	0.000752441	0.0132761
Bt.19219.1.S1_at	CB458617	Accession CB458617	-0.392746	0.761679	-5.11768	2.15e-06	9.34e-05
Bt.1405.1.S1_at	SORBS3	sorbin and SH3 domain containing 3	-0.398387	0.758706	-2.93023	0.00443491	0.0557794
Bt.8238.1.A1_at	TRIB3	tribbles homolog 3 (Drosophila)	-0.399449	0.758148	-2.92518	0.00450024	0.0562332
Bt.20095.1.A1_at	ZNF142	Zinc finger protein 142	-0.400186	0.757761	-3.60315	0.000549931	0.0102712
Bt.13134.1.A1_at	JUN	jun oncogene	-0.401175	0.757241	-4.20708	6.82e-05	0.00187304
Bt.25197.1.A1_at	CK727702	Accession CK727702	-0.401841	0.756892	-2.9043	0.00477973	0.05875
Bt.2069.2.S1_at	DOK2	Docking protein 2, 56kDa	-0.403668	0.755934	-3.95244	0.000168205	0.00389628
Bt.17300.1.S1_at	CB428808	Accession CB428808	-0.404021	0.755749	-3.11866	0.00254098	0.0360813
Bt.18038.1.A1_at	CB438625	Accession CB438625	-0.406706	0.754344	-3.95582	0.000166236	0.00386506
Bt.16928.1.A1_at	CB424857	Accession CB424857	-0.406793	0.754298	-3.57862	0.00059617	0.0109701
Bt.22577.2.S1_at	SLC25A33	solute carrier family 25, member 33	-0.407693	0.753828	-3.95314	0.000167795	0.00389403
Bt.20054.1.S1_at	IRF9	interferon regulatory factor 9	-0.408926	0.753184	-4.15249	8.3e-05	0.0022152
Bt.8080.1.S1_at	PAQR8	Progestin and adipoQ receptor family member VIII	-0.409364	0.752955	-5.74312	1.69e-07	9.76e-06
Bt.27076.1.A1_at	IRF2BP2	interferon regulatory factor 2 binding protein 2	-0.409804	0.752726	-3.73235	0.000357503	0.0072757
Bt.17417.1.A1_at	CB451271	Accession CB451271	-0.410391	0.752419	-3.96494	0.000161035	0.00375818
Bt.6898.2.S1_at	SPSB2	splA/ryanodine receptor domain and SOCS box containing 2	-0.413963	0.750559	-5.59021	3.18e-07	1.73e-05
Bt.8777.1.S1_at	LOC527187	similar to FLJ00089 protein	-0.414496	0.750282	-3.82598	0.000260206	0.00569843
Bt.22841.2.S1_a_at	POP7	processing of precursor 7, ribonuclease P/MRP subunit (S. cerevisiae)	-0.415212	0.749909	-5.1714	1.73e-06	7.88e-05
Bt.15501.1.S1_at	CB530429	Accession CB530429	-0.416795	0.749087	-5.69008	2.1e-07	1.19e-05
Bt.13134.1.S1_at	JUN	jun oncogene	-0.417493	0.748725	-4.02269	0.000131541	0.00315876
Bt.18319.1.A1_at	CB439469	Accession CB439469	-0.418812	0.74804	-3.2438	0.0017341	0.0260512
Bt.2883.1.A1_at	TRIM32	tripartite motif-containing 32	-0.419575	0.747645	-3.51794	0.000726911	0.0129357
Bt.24473.1.S1_at	NUDT18	Nudix (nucleoside diphosphate linked moiety X)-type motif 18	-0.42116	0.746824	-4.25654	5.7e-05	0.00161986
Bt.1318.1.S1_at	ZNF768	zinc finger protein 768	-0.421313	0.746745	-4.26007	5.63e-05	0.00160662
Bt.22344.1.S1_at	BHLHB2	basic helix-loop-helix domain containing, class B, 2	-0.422454	0.746154	-2.67281	0.00914705	0.0944234
Bt.19898.1.A1_at	ZNF623	zinc finger protein 623	-0.422673	0.746041	-4.74917	9.06e-06	0.000331387
Bt.2425.2.S1_at	CB441260	Accession CB441260	-0.422921	0.745913	-3.66469	0.000448451	0.00876548
Bt.22756.1.A1_at	CB420009	Accession CB420009	-0.42312	0.74581	-4.24541	5.94e-05	0.00167889
Bt.27552.1.A1_at	CCDC21	Coiled-coil domain containing 21	-0.430337	0.742088	-4.429	3.03e-05	0.000951957
Bt.25147.1.A1_at	CK730154	Accession CK730154	-0.431329	0.741578	-3.16921	0.00218007	0.0317169
Bt.20557.1.S1_at	ACTN2	actinin, alpha 2	-0.43177	0.741352	-2.79365	0.00654719	0.0741042
Bt.2069.1.S1_at	DOK2	docking protein 2, 56kDa	-0.433033	0.740703	-4.76018	8.68e-06	0.000318607
Bt.6648.1.A1_at	THAP11	THAP domain containing 11	-0.434655	0.73987	-4.52271	2.14e-05	0.000690633
Bt.5268.1.S1_at	FSTL3	follistatin-like 3 (secreted glycoprotein)	-0.435132	0.739626	-4.04435	0.000121881	0.00300213
Bt.15828.2.S1_at	TRIB1	tribbles homolog 1 (Drosophila)	-0.43544	0.739468	-2.85398	0.0055205	0.0655869
Bt.3029.1.S1_at	LEMD2	LEM domain containing 2	-0.445045	0.734561	-3.01282	0.00348389	0.0462498
Bt.24779.1.S1_at	C14orf43_Hsa	chromosome 14 open reading frame 43	-0.445097	0.734535	-6.24747	2.01e-08	1.45e-06
Bt.19656.1.S1_at	BCL10	B-cell CLL/lymphoma 10	-0.445529	0.734315	-4.17232	7.73e-05	0.00208119
Bt.11098.1.S1_at	BE685354	Accession BE685354	-0.44594	0.734106	-3.82031	0.000265289	0.00578333
BtAffx.1.20.S1_at	RGS20	regulator of G-protein signaling 20	-0.447196	0.733467	-3.04998	0.00312092	0.0424274
Bt.20208.1.S1_at	PIK3IP1	phosphoinositide-3-kinase interacting protein 1	-0.447997	0.73306	-4.84952	6.15e-06	0.000233287
Bt.5626.1.S1_at	KLC1	Kinesin light chain 1	-0.450624	0.731726	-3.37096	0.00116492	0.0191419
Bt.24878.1.A1_at	UBE2O	ubiquitin-conjugating enzyme E2O	-0.450976	0.731548	-3.47289	0.000841057	0.0145912
Bt.22841.1.S1_at	POP7	processing of precursor 7, ribonuclease P/MRP subunit (S. cerevisiae)	-0.451428	0.731319	-4.82053	6.88e-06	0.000257059
Bt.20362.2.S1_at	SFRS14	splicing factor, arginine/serine-rich 14	-0.451714	0.731174	-4.18128	7.48e-05	0.00202403
Bt.15828.1.S1_at	TRIB1	tribbles homolog 1 (Drosophila)	-0.453579	0.730229	-2.8234	0.00602076	0.0694089
Bt.26514.1.A1_at	OSBPL2	oxysterol binding protein-like 2	-0.454004	0.730014	-3.6365	0.00049251	0.00936748
Bt.22489.2.A1_at	ZNF398	zinc finger protein 398	-0.454375	0.729826	-2.68232	0.0089127	0.0923875
Bt.27111.1.A1_at	CK778829	Accession CK778829	-0.455272	0.729373	-4.64048	1.37e-05	0.000480348
Bt.9982.1.S1_at	PRR3	proline rich 3	-0.45547	0.729272	-5.72421	1.83e-07	1.05e-05
Bt.6499.1.S1_at	ZMYND8	zinc finger, MYND-type containing 8	-0.455947	0.729031	-3.87919	0.000216782	0.00484992
Bt.12453.1.A1_a_at	CB443497	Accession CB443497	-0.46086	0.726553	-3.51184	0.00074146	0.0131468
Bt.29327.1.A1_at	CK969834	Accession CK969834	-0.463132	0.72541	-2.92603	0.00448912	0.0561772
Bt.22500.1.A1_at	LINS1	lines homolog 1 (Drosophila)	-0.463968	0.724989	-4.27219	5.39e-05	0.00154448
Bt.9740.1.S1_at	TMEM107	Transmembrane protein 107	-0.464428	0.724758	-2.72533	0.00791914	0.0849924
Bt.6078.1.S1_at	MEPCE	methylphosphate capping enzyme	-0.46459	0.724677	-4.55999	1.86e-05	0.000621437
Bt.26529.1.S1_at	DOK1	docking protein 1	-0.46531	0.724315	-5.37158	7.76e-07	3.83e-05
Bt.26830.1.S1_at	MTHFR	5,10-methylenetetrahydrofolate reductase (NADPH)	-0.469065	0.722433	-3.36874	0.00117314	0.0192515
Bt.10391.1.S1_at	PSRC1	proline/serine-rich coiled-coil 1	-0.469557	0.722186	-2.99633	0.00365715	0.0478856
Bt.22682.1.A1_at	SLC25A25	solute carrier family 25 (mitochondrial carrier; phosphate carrier), member 25	-0.471084	0.721422	-3.39634	0.00107475	0.0179207
Bt.8091.1.S1_at	CDCA4	cell division cycle associated 4	-0.472216	0.720857	-3.58784	0.000578379	0.0107075
Bt.21058.1.A1_a_at	C6H4orf14	chromosome 4 open reading frame 14 ortholog	-0.477129	0.718406	-5.17114	1.74e-06	7.88e-05
Bt.24082.1.A1_at	C9H6ORF203	chromosome 6 open reading frame 203 ortholog	-0.477571	0.718186	-5.91575	8.2e-08	4.98e-06
Bt.7037.1.S1_at	SPHK1	sphingosine kinase 1	-0.477869	0.718037	-3.414	0.00101597	0.0172088
Bt.29334.1.A1_at	FBXL8	F-box and leucine-rich repeat protein 8	-0.478897	0.717526	-4.11729	9.41e-05	0.00244894
Bt.20886.1.A1_at	TBC1D2	TBC1 domain family, member 2	-0.481908	0.71603	-4.86852	5.71e-06	0.000218048
Bt.20366.1.S1_at	RASSF1	Ras association (RalGDS/AF-6) domain family member 1	-0.482592	0.715691	-3.36398	0.00119093	0.0194922
Bt.655.1.S1_at	AW289270	Accession AW289270	-0.483447	0.715267	-4.96139	3.98e-06	0.000158616
Bt.22308.1.A1_at	ZBTB9	zinc finger and BTB domain containing 9	-0.484455	0.714767	-5.16097	1.81e-06	8.18e-05
Bt.13933.1.S1_at	CB167476	Accession CB167476	-0.487258	0.71338	-5.60737	2.96e-07	1.62e-05
Bt.24763.1.A1_at	ZFAND2A	zinc finger, AN1-type domain 2A	-0.487337	0.71334	-4.18746	7.32e-05	0.00198391
Bt.28089.1.S1_at	ZNF79	Zinc finger protein 79	-0.490095	0.711978	-3.28571	0.00152261	0.0236157
Bt.28852.1.S1_at	KTU	chromosome 14 open reading frame 104 ortholog	-0.494009	0.710049	-5.45768	5.47e-07	2.8e-05
Bt.6154.1.S1_at	FHL3	four and a half LIM domains 3	-0.497548	0.70831	-3.53019	0.000698512	0.0125742
Bt.21495.1.S1_at	C19H17orf59	chromosome 17 open reading frame 59 ortholog	-0.500247	0.706986	-5.68819	2.12e-07	1.2e-05
Bt.24901.1.A1_at	NAP1L5	nucleosome assembly protein 1-like 5	-0.500694	0.706767	-2.83251	0.00586744	0.0683576
Bt.24321.1.S1_at	CK977140	Accession CK977140	-0.502408	0.705927	-3.75027	0.000336532	0.0069192
Bt.26401.1.A1_at	ZNF572	Zinc finger protein 572	-0.503358	0.705463	-4.49202	2.4e-05	0.000772575
Bt.8091.3.S1_at	CDCA4	Cell division cycle associated 4	-0.504589	0.704861	-3.79764	0.000286599	0.00614656
Bt.19656.3.A1_at	BCL10	B-cell CLL/lymphoma 10	-0.504795	0.704761	-4.23982	6.06e-05	0.0017094
Bt.23542.1.S1_at	RBM38	RNA binding motif protein 38	-0.504973	0.704674	-4.6071	1.56e-05	0.000530285
Bt.22494.1.S1_at	CK774667	Accession CK774667	-0.506352	0.704	-2.8947	0.00491361	0.0599808
Bt.23605.1.S1_at	NR1D1	nuclear receptor subfamily 1, group D, member 1	-0.507208	0.703583	-3.20848	0.00193346	0.0287195
Bt.21013.1.S1_at	PLK3	polo-like kinase 3 (Drosophila)	-0.509586	0.702424	-4.08818	0.000104372	0.00264753
Bt.11453.1.S1_at	AU276160	Accession AU276160	-0.516862	0.69889	-5.94468	7.26e-08	4.46e-06
Bt.20958.1.A1_at	ARL4C	ADP-ribosylation factor-like 4C	-0.519637	0.697548	-4.03978	0.000123861	0.00303629
Bt.8166.3.A1_s_at	CXXC5	CXXC finger 5	-0.52032	0.697217	-2.70794	0.00830792	0.0876525
Bt.22577.1.S1_at	SLC25A33	solute carrier family 25, member 33	-0.527553	0.693731	-4.92887	4.52e-06	0.000176724
Bt.22447.1.S1_at	C1orf216_Hsa	chromosome 1 open reading frame 216	-0.529412	0.692837	-4.88256	5.41e-06	0.000207749
Bt.4332.1.S2_at	CEBPA	CCAAT/enhancer binding protein (C/EBP), alpha	-0.52944	0.692824	-5.15818	1.83e-06	8.24e-05
Bt.17706.1.A1_at	CB460310	Accession CB460310	-0.530913	0.692117	-2.99832	0.00363583	0.0477192
Bt.8382.1.S1_at	RHOB	Ras homolog gene family, member B	-0.536239	0.689566	-3.92164	0.000187204	0.00427272
Bt.27274.1.A1_at	MFSD2	major facilitator superfamily domain containing 2	-0.539406	0.688054	-3.35816	0.00121305	0.0197243
Bt.26246.1.A1_at	EPS15L1	Epidermal growth factor receptor pathway substrate 15-like 1	-0.539443	0.688037	-3.76907	0.000315799	0.00660205
Bt.20035.2.A1_at	CXXC5	CXXC finger 5	-0.540086	0.68773	-2.68448	0.00886027	0.0920743
Bt.2421.1.A1_at	PLEKHF1	pleckstrin homology domain containing, family F (with FYVE domain) member 1	-0.540277	0.687639	-2.97845	0.00385394	0.0499367
Bt.20055.1.S1_at	C9ORF59	chromosome 9 open reading frame 59	-0.547457	0.684225	-4.21723	6.58e-05	0.00182991
Bt.6892.1.S1_at	BF601716	Accession BF601716	-0.549391	0.683309	-2.6769	0.00904549	0.0935405
Bt.9525.1.A1_at	RNF113A	ring finger protein 113A	-0.551168	0.682467	-5.06132	2.69e-06	0.000113229
Bt.12630.1.A1_at	CBX8	chromobox homolog 8 (Pc class homolog, Drosophila)	-0.556376	0.680008	-5.84258	1.11e-07	6.6e-06
Bt.19017.1.A1_at	CB533303	Accession CB533303	-0.558532	0.678993	-3.98691	0.000149134	0.00350678
Bt.13235.2.S1_at	C13orf15_Hsa	chromosome 13 open reading frame 15	-0.565004	0.675953	-4.11272	9.57e-05	0.00247877
Bt.13478.1.A1_at	LSM10	LSM10, U7 small nuclear RNA associated	-0.569452	0.673873	-4.42493	3.08e-05	0.000963972
Bt.12438.1.S1_at	CA923359	Accession CA923359	-0.570811	0.673238	-3.64896	0.000472553	0.0090992
Bt.22184.1.S1_at	BF654655	Accession BF654655	-0.574158	0.671678	-5.31068	9.92e-07	4.77e-05
Bt.22576.3.S1_at	PPP1R3D	protein phosphatase 1, regulatory (inhibitor) subunit 3D	-0.575335	0.67113	-6.9645	9e-10	8.36e-08
Bt.19356.1.A1_at	CB461360	Accession CB461360	-0.575527	0.671041	-3.30271	0.00144393	0.0225925
Bt.21737.1.S1_at	CK946020	Accession CK946020	-0.57738	0.67018	-5.88637	9.28e-08	5.58e-06
Bt.9505.1.A1_at	KLHL26	kelch-like 26 (Drosophila)	-0.577806	0.669982	-5.60701	2.96e-07	1.62e-05
Bt.12453.1.A1_at	CB443497	Accession CB443497	-0.5833	0.667435	-3.58113	0.00059127	0.010896
Bt.9239.1.S1_at	ADORA2B	adenosine A2b receptor	-0.589035	0.664787	-3.52315	0.000714699	0.0127828
Bt.29915.1.S1_at	KLHL21	kelch-like 21 (Drosophila)	-0.597084	0.661089	-5.51385	4.35e-07	2.29e-05
Bt.20852.1.A1_at	GNAS	GNAS complex locus	-0.602578	0.658576	-4.18857	7.29e-05	0.0019803
Bt.18824.1.A1_at	CB450542	Accession CB450542	-0.612871	0.653894	-3.82823	0.00025821	0.00567469
Bt.20292.1.S1_at	NAB2	NGFI-A binding protein 2 (EGR1 binding protein 2)	-0.614496	0.653158	-3.09973	0.00268994	0.0378081
Bt.28543.1.A1_at	KCNN4	potassium intermediate/small conductance calcium-activated channel, subfamily N, member 4	-0.623903	0.648913	-3.3171	0.00138034	0.0217618
Bt.24665.1.S1_at	CIITA_Hsa	class II, major histocompatibility complex, transactivator	-0.625922	0.648005	-3.30609	0.00142876	0.0223834
Bt.7523.1.S1_at	PHF23	PHD finger protein 23	-0.643384	0.640209	-4.2384	6.09e-05	0.0017104
Bt.7584.1.S1_at	PNMA1	paraneoplastic antigen MA1	-0.648524	0.637933	-7.46284	9.98e-11	1.22e-08
Bt.6259.1.S1_at	RPRD1A	Regulation of nuclear pre-mRNA domain containing 1A	-0.664483	0.630915	-4.76096	8.66e-06	0.000318598
Bt.16206.1.A1_at	ZMYM6	Zinc finger, MYM-type 6	-0.665133	0.630631	-3.35753	0.00121544	0.0197374
Bt.9276.1.A1_at	BM251983	Accession BM251983	-0.670436	0.628317	-5.29957	1.04e-06	4.96e-05
Bt.10579.1.S1_at	CK957651	Accession CK957651	-0.690071	0.619823	-5.09406	2.36e-06	0.000101537
Bt.24755.1.A1_at	GPR92	G protein-coupled receptor 92	-0.716125	0.60873	-4.91856	4.7e-06	0.00018283
Bt.11048.1.A1_at	BP105777	Accession BP105777	-0.719325	0.607382	-6.05511	4.56e-08	2.97e-06
Bt.18632.1.A1_at	CB446850	Accession CB446850	-0.723149	0.605774	-4.56262	1.84e-05	0.00061699
Bt.8268.1.A1_at	BF440521	Accession BF440521	-0.725154	0.604932	-3.54888	0.000657174	0.0119337
Bt.14114.1.A1_at	C1orf51_Hsa	chromosome 1 open reading frame 51	-0.727433	0.603977	-4.13346	8.88e-05	0.00232635
Bt.7063.1.S1_at	VPS37B	vacuolar protein sorting 37 homolog B (S. cerevisiae)	-0.732037	0.602053	-5.11852	2.14e-06	9.34e-05
Bt.22576.1.A1_at	PPP1R3D	protein phosphatase 1, regulatory (inhibitor) subunit 3D	-0.733353	0.601504	-7.46141	1e-10	1.22e-08
Bt.20745.1.A1_at	CB431783	Accession CB431783	-0.755517	0.592334	-3.10261	0.00266675	0.0375246
Bt.9789.1.S1_at	ASCL2	Achaete-scute complex homolog 2 (Drosophila)	-0.76134	0.589948	-3.37351	0.00115556	0.0190384
Bt.6898.1.S1_at	SPSB2	splA/ryanodine receptor domain and SOCS box containing 2	-0.768047	0.587212	-5.99239	5.94e-08	3.77e-06
Bt.4332.1.S1_at	CEBPA	CCAAT/enhancer binding protein (C/EBP), alpha	-0.781053	0.581942	-4.9191	4.69e-06	0.00018283
Bt.26781.1.A1_at	ENC1	ectodermal-neural cortex (with BTB-like domain)	-0.788785	0.578831	-2.76234	0.0071464	0.0788821
Bt.26905.1.A1_at	PPP1R3B	protein phosphatase 1, regulatory (inhibitor) subunit 3B	-0.789688	0.578469	-6.9391	1.01e-09	9.27e-08
Bt.29619.1.A1_at	CK980302	Accession CK980302	-0.793668	0.576875	-4.28587	5.13e-05	0.00149012
Bt.25386.1.A1_at	CK769290	Accession CK769290	-0.800451	0.57417	-4.30345	4.81e-05	0.00141077
Bt.13845.1.S1_at	C9H6ORF203	chromosome 6 open reading frame 203 ortholog	-0.801692	0.573676	-7.39097	1.37e-10	1.61e-08
Bt.19116.1.A1_at	CB455970	Accession CB455970	-0.808408	0.571012	-2.87356	0.00522052	0.0627716
Bt.6898.2.S1_a_at	SPSB2	splA/ryanodine receptor domain and SOCS box containing 2	-0.8159	0.568054	-6.32691	1.43e-08	1.08e-06
Bt.21888.1.S1_at	C15orf39_Hsa	chromosome 15 open reading frame 39	-0.821676	0.565784	-4.10208	9.93e-05	0.00254789
Bt.1560.1.S1_at	CDC42EP3	CDC42 effector protein (Rho GTPase binding) 3	-0.838305	0.5593	-3.80596	0.000278595	0.00601639
Bt.8270.1.A1_at	BF440568	Accession BF440568	-0.841064	0.558232	-3.58908	0.000576029	0.0107075
Bt.28142.1.S1_at	BE663363	Accession BE663363	-0.857017	0.552093	-5.02709	3.07e-06	0.000127868
Bt.6785.1.A1_at	BF440195	Accession BF440195	-0.873148	0.545954	-4.99405	3.5e-06	0.000139995
Bt.21176.1.S1_at	PHF13	PHD finger protein 13	-0.893696	0.538234	-5.50328	4.54e-07	2.38e-05
Bt.9507.1.S1_at	HDHD3	haloacid dehalogenase-like hydrolase domain containing 3	-0.896129	0.537327	-3.64434	0.00047986	0.00920492
Bt.100.1.S1_at	ADRB2	adrenergic, beta-2-, receptor, surface	-0.91039	0.532041	-3.27741	0.0015625	0.0240842
Bt.6260.1.A1_at	CB530546	Accession CB530546	-0.931193	0.524424	-4.76204	8.62e-06	0.000318216
Bt.3312.1.S1_at	DUSP7	dual specificity phosphatase 7	-0.954437	0.516043	-5.26282	1.2e-06	5.65e-05
Bt.2362.1.S1_at	RAB3A	RAB3A, member RAS oncogene family	-0.95744	0.51497	-7.52713	7.5e-11	9.93e-09
Bt.3235.1.A1_at	BM446382	Accession BM446382	-0.966799	0.51164	-5.06384	2.66e-06	0.000112874
Bt.16773.1.A1_at	CB423629	Accession CB423629	-0.978105	0.507646	-5.37483	7.66e-07	3.79e-05
Bt.6844.1.A1_at	LOC782799	Similar to intercellular adhesion molecule-1	-1.03605	0.487661	-3.99392	0.000145519	0.00342823
Bt.28178.1.A1_at	SPRY2	sprouty homolog 2 (Drosophila)	-1.0474	0.483838	-5.00972	3.29e-06	0.000135286
Bt.26906.1.S1_at	MAP3K14	Mitogen-activated protein kinase kinase kinase 14	-1.05077	0.482712	-7.99029	9.52e-12	1.62e-09
Bt.2599.1.S1_at	BE481719	Accession BE481719	-1.05429	0.481533	-4.14944	8.39e-05	0.0022253
Bt.20918.1.A1_at	PIK3IP1	phosphoinositide-3-kinase interacting protein 1	-1.08386	0.471765	-4.99743	3.45e-06	0.000139947
Bt.3043.1.A1_at	AV596992	Accession AV596992	-1.11266	0.46244	-4.52338	2.13e-05	0.000690633
Bt.2899.1.S1_at	FOS	FBJ murine osteosarcoma viral oncogene homolog	-1.13978	0.45383	-4.86512	5.79e-06	0.00022027
Bt.14055.1.S1_at	BP108657	Accession BP108657	-1.26613	0.415773	-4.6999	1.09e-05	0.000395491
Bt.2899.1.S2_at	FOS	FBJ murine osteosarcoma viral oncogene homolog	-1.3242	0.399371	-4.84139	6.35e-06	0.000239297
