# Supplementary material for: Pan-genomic analysis of bovine monocyte-derived macrophage gene expression in response to in vitro infection with Mycobacterium avium subspecies paratuberculosis
Source: Vet Res. 2012 Mar 28;43(1):25. doi: 10.1186/1297-9716-43-25 (PMC3411445; doi:10.1186/1297-9716-43-25)
Supplement: Additional file 4 Table S4 — Top-ranking canonical pathways identified using IPA at the 2 h time point post-infection. The top ranking canonical pathways identified by IPA are listed according to P-values. The ratio indicates the number of differentially expressed genes involved in each canonical pathway divided by the total number of genes within each pathway as per the IPA Knowledge Base. [file 1297-9716-43-25-S4.xls]

## Sheet: Sheet0
© 2000-2011 Ingenuity Systems, Inc. All rights reserved.
Category	P-value range	Molecules mapped to pathway
Gene Expression	4.43E-16-1.57E-04	RNF2,DYRK1B,TAF11,CTCF,PLK3,SGK1,TAB2,FOXK2,BAZ1A,IL6,VEGFA,SOD2,SPHK2,PRDM1,FOSL1,CDR2,NFKBIB,RIPK2,FGR,ARID5A,CBX8,MYST2,MED1,NUFIP1,ITGA5,IER3,NFKB2,JUNB,CSF3,IFNAR2,KLF13,MAFF,CDCA4,ATF2,TRAF6,PYGO2,ZNF238,NCF1,PATZ1,NR1D1,BHLHE40,GPR65,BTG2,HEXIM2,MAP2K3,CFLAR,SQSTM1,RPS6KA1,TNF,MSC,ZFP36,BTG3,BATF,ZBED5,SIRT7,ZMIZ2,RFX5,MLL5,ZBTB10,TANK,OGT,DMTF1,SPEN,YY1,ZC3H8,JUN,CREB1,CEBPA,HEXIM1,PURA,C…
Cellular Development	3.44E-14-1.53E-04	RNF2,RAP2B,CTCF,KCNJ2,PIK3R1,TSPAN13,NCK1,IL6,SPRY4,VEGFA,JMJD6,SOD2,RGS10,ADORA2B,FOSL1,PRDM1,NFKBIB,RIPK2,TESK1,FGR,MED1,SNAI1,ITGA5,NFKB2,IER3,JUNB,KLF13,IFNAR2,CSF3,MAFF,CDCA4,ATF2,TRAF6,ARHGAP5,CCL4,PATZ1,CLEC4E,NR1D1,CD72,FSCN1,BHLHE40,BTG2,RGL2,LEMD2,RPS6KA1,CFLAR,TNFAIP6,BCL2A1,ENC1,TNF,MSC,ICAM1,SLAMF1,ZFP36,BTG3,NQO2,LIG4,BATF,TTLL4,CCL5,MLL5,IL17D,BYSL,DMTF1,YY1,null,JUN,CCL2,CREB1,CEB…
Cell Death	1.76E-12-1.7E-04	DYRK1B,CTCF,PIK3R1,TAB2,IL6,TRIM32,SOD2,ADORA2B,FOSL1,DUSP7,RIPK2,DDIT4,MED1,NFKB2,IFNAR2,KLF13,TFPI2,ATF2,NCF1,CCL4,GPR65,BTG2,TFRC,SQSTM1,RPS6KA1,CFLAR,BCL2A1,TNF,ICAM1,SLAMF1,TRIP10,LIG4,CCL5,CASP6,OGT,null,CLDN4,CCL2,STAM2,RNF19A,TRAF1,CCR1,OPTN,CHD8,RHOC,IL15,TRIB3,DEDD,FOS,BCL10,IL12B,NR4A1,MAP3K8,PSEN1,HYAL2,SOCS3,TRAF3,HSF2,KLF6,BAG3,PDCD7,INTS3,WTAP,RHOB,PIM1,NUPR1,SNN,BIRC3,IL8,FSTL3,DI…
Hematological System Development and Function	9.92E-12-1.66E-04	ZC3H12A,CTCF,PIK3R1,CCL20,IL6,NCK1,VEGFA,JMJD6,SOD2,SPHK2,RGS10,FOSL1,PRDM1,NFKBIB,RIPK2,FGR,MED1,ITGA5,JUNB,IER3,NFKB2,KLF13,IFNAR2,CSF3,null,TRAF6,NCF1,CCL4,PATZ1,CLEC4E,CD72,BTG2,RGL2,MAP2K3,RPS6KA1,CFLAR,BCL2A1,TNF,ICAM1,SLAMF1,ZFP36,NQO2,LIG4,BATF,HYOU1,CCL5,MLL5,IL17D,DMTF1,YY1,ZC3H8,JUN,CCL2,CREB1,SLC11A2,CEBPA,BID,STAM2,RASSF5,PURA,TRAF1,CCR1,IL10,IL15,XBP1,CD58,MDM2,MAFK,F3,GNAI3,FOS,DAP…
Cellular Growth and Proliferation	1.22E-11-1.65E-04	RNF2,DYRK1B,CTCF,PIK3R1,TAB2,CCL20,IL6,SPRY4,TRIM32,SOD2,FOSL1,ADORA2B,RIPK2,MED1,GFM1,NFKB2,IFNAR2,TFPI2,CDCA4,ATF2,NCF1,CCL4,FSCN1,BTG2,TFRC,CFLAR,RPS6KA1,BCL2A1,TNFAIP6,TNF,ICAM1,SLAMF1,LIG4,CCL5,POLD4,DMTF1,null,CCL2,PELO,CLDN4,STAM2,TRAF1,CCR1,EPC1,RHOC,IL15,FOS,MARCKSL1,BCL10,IL12B,NR4A1,PSEN1,SOCS3,LOXL4,TRAF3,KLF6,ZNF350,WTAP,RHOB,PIM1,NUPR1,IL8,FSTL3,DOK2,SAMSN1,BTG1,ORC6,RAPGEF3,TRIM35,…
Hematopoiesis	1.59E-11-1.53E-04	PIK3R1,IL6,VEGFA,JMJD6,SOD2,RGS10,PRDM1,RIPK2,FGR,MED1,IER3,NFKB2,JUNB,CSF3,KLF13,IFNAR2,TRAF6,NCF1,CCL4,PATZ1,CLEC4E,RGL2,CFLAR,BCL2A1,TNF,ICAM1,SLAMF1,ZFP36,NQO2,BATF,LIG4,CCL5,IL17D,DMTF1,YY1,JUN,CCL2,CREB1,SLC11A2,CEBPA,BID,RASSF5,TRAF1,CCR1,IL10,IL15,XBP1,MDM2,FOS,IL12B,BCL10,NR4A1,PTGS2,MAP2K4,SOCS3,ADRBK1,MEN1,PIM1,ITGAV,LTBR,SAA1,RALGDS,IL8,DOK2,PDE4B,RALBP1,null,HDAC5,TLR2,NFKBID,CD40,IL…
Connective Tissue Development and Function	6.56E-11-9.99E-05	SOCS3,IL1A,PIK3R1,CIITA,RAB9A,IL6,CCL5,NFKB1,MEN1,PLEKHO1,VEGFA,JUN,EDN1,CCL2,RGS10,FOSL1,NOS2,SAA1,PTGER4,ADRB2,IL8,MED1,IL10,IL15,ITGA5,NFATC1,NFKB2,JUNB,CSF3,TRAF6,TLR2,Gnas (mouse),FOS,IL1RN,IL1B,PTGS2,MDK,EBI3,TNF
Skeletal and Muscular System Development and Function	6.56E-11-9.99E-05	SOCS3,ADRBK1,PIK3R1,RAB9A,TSPAN13,IL6,VEGFA,WTAP,RGS10,FOSL1,IL8,MED1,ITGA5,NFKB2,JUNB,CSF3,TFPI2,TRAF6,TLR2,NCF1,CD40,IL1RN,DUSP1,CEBPD,LEMD2,MDK,EBI3,TNF,IL1A,MSC,CCL5,NFKB1,PLEKHO1,TRIB1,JUN,NFKBIA,EDN1,CCL2,CEBPA,NOS2,PTGER4,ADRB2,IL10,IL15,NFATC1,F3,FOS,CXCL16,Gnas (mouse),MAPK14,IL12B,KLF5,IL1B,PTGS2
Cellular Function and Maintenance	2.14E-10-1.54E-05	MAP2K4,SOCS3,PIK3R1,IL6,VEGFA,JMJD6,PIM1,PRDM1,LTBR,RIPK2,DOK2,IER3,JUNB,KLF13,IFNAR2,null,TRAF6,TLR2,NFKBID,CCL4,PATZ1,CD40,CLEC4E,IL1RN,CFLAR,BCL2A1,EBI3,TNF,IL1A,TNFRSF18,SLAMF1,ICAM1,LIG4,BATF,NQO2,CIITA,CD83,CCL5,NFKB1,NR3C1,ZC3H8,JUN,NFKBIA,CREB1,CEBPA,SPHK1,BID,RASSF5,TRAF1,IL10,CXCR4,RELB,IL15,BCL3,MDM2,NFATC1,FOS,Gnas (mouse),MAPK14,IL12B,BCL10,NR4A1,IL1B,PTGS2
Cell-mediated Immune Response	2.58E-10-2.93E-05	MAP2K4,SOCS3,PIK3R1,CCL20,IL6,VEGFA,JMJD6,PIM1,CCL8,PRDM1,RIPK2,IL8,DOK2,IER3,JUNB,CSF3,KLF13,IFNAR2,null,TRAF6,TLR2,NFKBID,CCL4,PATZ1,CD40,CLEC4E,IL1RN,CFLAR,BCL2A1,EBI3,TNF,IL1A,TNFRSF18,SLAMF1,ICAM1,LIG4,BATF,NQO2,CIITA,CD83,CCL5,NFKB1,NR3C1,ZC3H8,JUN,NFKBIA,CCL2,CREB1,CEBPA,SPHK1,BID,RASSF5,TRAF1,CCR1,IL10,CXCR4,RELB,IL15,BCL3,MDM2,NFATC1,CXCL16,FOS,Gnas (mouse),MAPK14,IL12B,BCL10,NR4A1,IL1B,…
Inflammatory Response	3.15E-10-1.6E-04	PIK3R1,CCL20,IL6,NCK1,VEGFA,JMJD6,SOD2,SPHK2,ADORA2B,FOSL1,PRDM1,NFKBIB,RIPK2,FGR,ITGA5,JUNB,NFKB2,IER3,CSF3,IFNAR2,TRAF6,NCF1,CCL4,CLEC4E,GPR65,MAP2K3,TNFAIP6,BCL2A1,TNF,SLAMF1,ICAM1,ZFP36,NQO2,HYOU1,CASP4,CCL5,MLL5,CCL2,BID,CCR1,IL10,IL15,XBP1,TIAL1,CD58,F3,FOS,GNAI3,IL12B,BCL10,SREBF1,NR4A1,MAP3K8,PTGS2,PSEN1,SOCS3,RGS1,TRAF3,ADRBK1,CEBPG,IL1R2,TNIP1,RHOB,NUPR1,ITGAV,CCL8,LTBR,SAA1,PTX3,IL8,GJ…
Cellular Movement	9.21E-10-1.56E-04	DYRK1B,ZC3H12A,PIK3R1,CCL20,IL6,NCK1,SPRY4,VEGFA,TRIM32,SOD2,SPHK2,FOSL1,FGR,MED1,SNAI1,ITGA5,NFKB2,CSF3,ARHGAP5,NCF1,CCL4,NR1D1,FSCN1,MAP2K3,TNF,ICAM1,NQO2,CCL5,TRIB1,null,JUN,CCL2,CLDN4,STARD13,BID,VCL,RASSF5,CITED2,CCR1,RHOC,IL10,IL15,CD58,F3,FZR1,FOS,GNAI3,SREBF1,IL12B,SPRY2,MAP3K8,PTGS2,PSEN1,NAB2,MAP2K4,SOCS3,RGS1,ADRBK1,SDC4,RHOB,PIM1,ITGAV,CCL8,LTBR,ECT2,SAA1,RALGDS,MAP3K14,IL8,GJA1,DOK2,…
Organismal Survival	2.06E-09-3.81E-07	RNF2,ZC3H12A,PIK3R1,TAB2,SLC35C1,IL6,POLB,VEGFA,SOD2,MTHFD2,FOSL1,ADORA2B,NFKBIB,RIPK2,MED1,ITGA5,NFKB2,CSF3,MAFF,ATF2,TRAF6,NCF1,CFLAR,BCL2A1,TNF,ICAM1,LIG4,NQO2,HYOU1,TANK,DMTF1,SPEN,CCL2,CREB1,CEBPA,BID,VCL,CITED2,CCR1,SUZ12,IL10,IL15,XBP1,MDM2,F3,SIN3A,FOS,MARCKSL1,SREBF1,IL12B,SPRY2,PELI1,MAP3K8,PTGS2,PSEN1,MAP2K4,SOCS3,ADRBK1,KLF6,SDC4,MEN1,CEBPG,TNIP1,PIM1,ADNP,ITGAV,LTBR,PTX3,GCH1,GJA1,FE…
Immune Cell Trafficking	2.36E-09-1.6E-04	SOCS3,RGS1,TRAF3,ZC3H12A,ADRBK1,PIK3R1,CCL20,NCK1,IL6,VEGFA,JMJD6,RHOB,SPHK2,ITGAV,CCL8,LTBR,NFKBIB,RIPK2,SAA1,FGR,RALGDS,PTX3,MAP3K14,IL8,ITGA5,RAPGEF3,IER3,NFKB2,PDE4B,CSF3,MADCAM1,TLR2,NCF1,CCL4,CLEC4E,CD40,IL1RN,DUSP1,PRKCD,MAP2K3,MDK,C1GALT1,EBI3,TNF,TNFRSF18,IL1A,SLAMF1,ICAM1,NQO2,HYOU1,CIITA,CD83,CCL5,MLL5,NFKB1,NR3C1,NFKBIA,CCL2,EDN1,PTPN1,CFB,HCK,SPHK1,BID,RASSF5,NOS2,VASP,ADRB2,CCR1,CXC…
Cell Cycle	6.43E-09-1.61E-04	RNF2,DYRK1B,CTCF,SGK1,PIK3R1,IL6,POLB,VEGFA,SOD2,SPHK2,FOSL1,ADORA2B,SNAI1,ITGA5,IER3,JUNB,CSF3,ATF2,BHLHE40,BTG2,TFRC,RGL2,MAP2K3,BCL2A1,TNF,null,AKAP8,BTG3,RAB35,MLL5,ZBTB10,DMTF1,YY1,JUN,null,CREB1,CEBPA,BID,RASSF5,PURA,CITED2,VPS18,IL10,IL15,XBP1,TIAL1,MDM2,SIN3A,FZR1,FOS,GNAI3,IL12B,SREBF1,SPRY2,NR4A1,MAP3K8,PTGS2,HINFP,TM4SF1,PSEN1,KDM2A,C13orf15,RIC8A,MEN1,RHOB,PIM1,ITGAV,POLK,ECT2,IL8,GJA…
Connective Tissue Disorders	1.15E-08-1.45E-04	SOCS3,TNFRSF18,IL1A,ZFP36,NQO2,CIITA,CD83,IL6,CCL5,NFKB1,IL1R2,NFKBIA,CCL2,CFB,PRDM1,LTBR,PTGER4,CCR1,IL8,FES,IL10,IL15,CSF3,TLR2,FOS,P2RY13,NCF1,CCL4,CD40,IL12B,IL1RN,DUSP1,NR4A1,RGL2,IL1B,PTGS2,MDK,TNF
Inflammatory Disease	1.15E-08-1.45E-04	SOCS3,TRAF3,PIK3R1,HSF2,ARG2,IL6,VEGFA,IL1R2,ADORA2B,PRDM1,LTBR,NFKBIB,IL8,FES,MED1,DOK2,ITGA5,NFKB2,PDE4B,JUNB,CSF3,IFNAR2,HDAC5,TLR2,NCF1,CCL4,CD40,IL1RN,DUSP1,RGL2,CFLAR,MDK,JAG1,EBI3,TNF,CDK12,SPRED1,TNFRSF18,IL1A,ICAM1,ZFP36,BATF,NQO2,CIITA,CD83,CASP4,CCL5,NFKB1,NR3C1,TANK,NFKBIA,JUN,CCL2,RRN3,HCK,CFB,BID,NOS2,PTGER4,ADRB2,CCR1,MTHFR,IL10,CXCR4,RELB,IL15,BCL3,MDM2,NFKBIZ,P2RY13,CXCL16,FOS,IL…
Skeletal and Muscular Disorders	1.15E-08-1.45E-04	MAP2K4,SOCS3,IL6,IL1R2,VEGFA,RGS10,PRDM1,LTBR,GCH1,IL8,GJA1,FES,RAPGEF3,IER3,NFKB2,CSF3,HDAC5,TLR2,TRAF6,NCF1,CCL4,CD40,DUSP1,IL1RN,RGL2,MAP2K3,MDK,TNFAIP6,TNF,TNFRSF18,IL1A,ZFP36,NQO2,CIITA,CD83,CCL5,NFKB1,CASP6,NFKBIA,JUN,EDN1,CCL2,CREB1,CFB,HCK,PTGER4,ADRB2,CCR1,IL10,CXCR4,IL15,MDM2,P2RY13,FOS,MAPK14,IL12B,NR4A1,IL1B,PTGS2,SIRT1
Hematological Disease	2.2E-08-9.78E-05	MAP2K4,SOCS3,IL1A,ZC3H12A,TRAF3,PIK3R1,IL6,CCL5,NFKB1,TNIP1,NFKBIA,SOD2,CCL2,SPHK2,PIM1,PTPN1,SLC11A2,CEBPA,LTBR,NFKBIB,IL8,DOK2,IL10,CXCR4,IL15,XBP1,CSF3,F3,ATF2,TLR2,Gnas (mouse),MAPK14,IL12B,IL1RN,IL1B,PTGS2,TNF,SIRT1,PSEN1
Organismal Injury and Abnormalities	2.2E-08-1.58E-04	SOCS3,ADRBK1,CA5B,ARG2,IL6,SDC4,VEGFA,ATP1A1,SOD2,ITGAV,ADNP,NUPR1,LTBR,NFKBIB,FGR,IL8,GJA1,MED1,TUBB2A,ITGA5,PDE4B,CSF3,IFNAR2,null,TRAF6,TLR2,NCF1,DUSP1,IL1RN,MDK,TNFAIP6,EBI3,TNF,TNFRSF18,SPRED1,IL1A,ICAM1,HYOU1,NFKB1,NR3C1,NFKBIA,EDN1,CCL2,CREB1,PTPN1,SPHK1,HCK,CFB,BID,NOS2,VASP,TRAF1,ADRB2,CCR1,IL10,CXCR4,IL15,XBP1,BCL3,F3,Gnas (mouse),IL12B,IL1B,PTGS2,PSEN1
Cell Signaling	3.92E-08-1.2E-04	MAP2K4,RAP2B,SOCS3,ADRBK1,LAMTOR2,PIK3R1,NMB,KLF6,CCL20,ARG2,IL6,MEN1,IL1R2,VEGFA,SOD2,TRIM13,EIF5,RGS10,ITGAV,FOSL1,CCL8,ADORA2B,ECT2,SAA1,RIPK2,PTX3,GCH1,IL8,GJA1,RGS19,DOK2,RAPGEF3,JUNB,null,TLR2,ARHGAP5,NFKBID,NCF1,CCL4,CD40,RND3,IL1RN,CD72,PRKCD,MAP2K3,P2RY1,SQSTM1,TNF,IL1A,ICAM1,TIFA,ZFP36,CCL5,TANK,JUN,CCL2,EDN1,PLK2,MKNK1,SPHK1,FAIM,SORBS3,NOS2,ADRB2,TRAF7,CCR1,RGS20,IL10,CXCR4,RHOC,IL15,…
Small Molecule Biochemistry	3.92E-08-1.59E-04	SOCS3,ADRBK1,PIK3R1,KLF6,ARG2,IL6,MEN1,IL1R2,VEGFA,SOD2,RGS10,EIF5,FOSL1,ADORA2B,RIPK2,PTX3,GCH1,MAP3K14,IL8,RGS19,DOK2,JUNB,CSF3,ARHGAP5,TLR2,NCF1,NOL3,RND3,CD40,IL1RN,PRKCD,TFRC,P2RY1,TNF,IL1A,ICAM1,CCL5,NFKB1,NR3C1,JUN,CCL2,EDN1,PTPN1,SPHK1,NOS2,ADRB2,IL10,IL15,FOS,GNAI3,Gnas (mouse),MAPK14,RRAS2,IL12B,IL1B,MAP3K8,PTGS2
Cell-To-Cell Signaling and Interaction	7.51E-08-1.66E-04	PIK3R1,TOR1A,CCL20,NCK1,IL6,TRIM32,VEGFA,JMJD6,SOD2,SPHK2,ADORA2B,FOSL1,NFKBIB,RIPK2,FGR,ITGA5,NFKB2,JUNB,IFNAR2,CSF3,TRAF6,ARHGAP5,NCF1,CCL4,CLEC4E,CD72,MAP2K3,BCL2A1,TNFAIP6,TNF,SLAMF1,ICAM1,TRIP10,HYOU1,CCL5,MLL5,BYSL,OGT,JUN,null,CCL2,SLC11A2,VCL,RASSF5,CCR1,RGMB,IL10,IL15,CD58,F3,FOS,DAPP1,IL12B,BCL10,NR4A1,MAP3K8,PTGS2,PSEN1,SOCS3,RGS1,PHLDA1,TRAF3,ADRBK1,IL1R2,GRASP,RHOB,ITGAV,ADNP,SLC7A5,…
Tissue Morphology	1.09E-07-1.4E-04	MAP2K4,RNF2,SOCS3,ZC3H12A,PIK3R1,HSF2,RAB9A,IL6,MEN1,VEGFA,SOD2,PIM1,RGS10,ADNP,MTHFD2,PRDM1,LTBR,IL8,GJA1,FES,MED1,DOK2,SAMSN1,RAPGEF3,JUNB,NFKB2,PDE4B,CSF3,null,ATF2,TRAF6,TLR2,CD40,IL1RN,BHLHE40,CD72,PRKCD,MDK,CFLAR,TNFAIP6,C1GALT1,JAG1,BCL2A1,TNF,EBI3,SPRED1,IL1A,ICAM1,BATF,NQO2,CIITA,CD83,CCL5,NFKB1,NR3C1,JUN,NFKBIA,CCL2,EDN1,CREB1,CEBPA,SPHK1,BID,STAM2,ERRFI1,NOS2,PURA,PTGER4,CITED2,ADRB2,C…
Respiratory Disease	2.39E-07-1.5E-04	CDK12,SOCS3,SPRED1,ICAM1,PIK3R1,HYOU1,CIITA,ARG2,CCL5,IL6,MEN1,NFKB1,NR3C1,VEGFA,CCL2,SPHK1,HCK,ITGAV,CFB,CEBPA,BID,ADORA2B,LTBR,NOS2,VASP,ADRB2,PTX3,MED1,CXCR4,IL10,ITGA5,PDE4B,IFNAR2,CSF3,TLR2,TRAF6,NCF1,MAPK14,IL1RN,IL12B,IL1B,CFLAR,PTGS2,TNF
Organismal Functions	3.7E-07-1.02E-04	IL8,IL1A,CCL4,IL1RN,IL10,IL15,IL1B,IL6,PTGS2,TNF,PTGER4
Antigen Presentation	3.79E-07-8.93E-05	SOCS3,CCL20,IL6,VEGFA,JMJD6,RHOB,RGS10,ITGAV,PRDM1,CCL8,LTBR,SAA1,FGR,IL8,ITGA5,RAPGEF3,NFKB2,PDE4B,CSF3,TLR2,TRAF6,CCL4,CLEC4E,CD40,IL1RN,PRKCD,MAP2K3,MDK,TNF,IL1A,ICAM1,CCL5,MLL5,DMTF1,CCL2,EDN1,SPHK1,CEBPA,HCK,BID,NOS2,CCR1,CXCR4,IL10,RELB,IL15,NFATC1,BCL3,GNAI3,MAPK14,SREBF1,IL12B,IL1B,PTGS2,CXCL2
Drug Metabolism	8.51E-07-8.51E-07	IL8,IL1A,IL10,IL15,IL6,NFKB1,IL1R2,EDN1,CD40,IL1RN,SPHK1,IL1B,MAP3K8,PTGS2,NOS2,TNF
Lipid Metabolism	8.51E-07-1.59E-04	IL1A,PIK3R1,IL6,CCL5,NFKB1,IL1R2,EDN1,CCL2,SPHK1,NOS2,MAP3K14,IL8,IL10,IL15,CSF3,TLR2,GNAI3,MAPK14,CD40,IL1RN,PRKCD,IL1B,MAP3K8,PTGS2,TNF
Immunological Disease	1.12E-06-1.45E-04	SOCS3,TRAF3,PIK3R1,HSF2,CCL20,IL6,VEGFA,SPHK2,PRDM1,LTBR,IL8,FES,DOK2,NFKB2,PDE4B,JUNB,CSF3,TLR2,NCF1,CCL4,CD40,IL1RN,DUSP1,PRKCD,RGL2,JAG1,TNF,IL1A,ZFP36,BATF,CIITA,CASP4,CD83,CCL5,NFKB1,NR3C1,IL17D,NFKBIA,JUN,CCL2,EDN1,RRN3,NOS2,PTGER4,ADRB2,CCR1,IL10,CXCR4,IL15,BCL3,NFKBIZ,F3,P2RY13,FOS,IL12B,BCL10,NR4A1,IL1B,PTGS2,PSEN1
Dermatological Diseases and Conditions	1.6E-06-1.45E-04	SOCS3,IL1A,ICAM1,ZFP36,HSF2,IL6,CCL5,NFKB1,NR3C1,VEGFA,JUN,NFKBIA,RHOB,RRN3,NFKBIB,IL8,CXCR4,RELB,MDM2,PDE4B,JUNB,NFKBIZ,HDAC5,IL12B,IL1RN,DUSP1,PRKCD,NR4A1,IL1B,TNF,PSEN1
Molecular Transport	1.62E-06-1.59E-04	RAP2B,IL1A,ADRBK1,NMB,PIK3R1,CCL20,CCL5,IL6,NR3C1,VEGFA,SOD2,CCL2,EDN1,HCK,SPHK1,ADORA2B,CCL8,NOS2,SAA1,FGR,ADRB2,CCR1,IL8,RGS19,RGS20,CXCR4,IL10,RAPGEF3,CSF3,null,TLR2,GNAI3,CXCL16,NCF1,MAPK14,CCL4,CD40,IL1RN,PRKCD,CD72,IL1B,P2RY1,PTGS2,CXCL2,TNF
Tissue Development	1.83E-06-1.5E-04	DYRK1B,RGS1,PHLDA1,PIK3R1,RAB9A,CCL20,IL6,VEGFA,GRASP,RHOB,PIM1,ITGAV,ADNP,LTBR,NFKBIB,SAA1,FGR,RALGDS,PTX3,MAP3K14,IL8,FES,ITGA5,IER3,CSF3,null,MADCAM1,TRAF6,ARHGAP5,TLR2,CCL4,CD40,RND3,DUSP1,IL1RN,CD72,TNFAIP6,JAG1,EBI3,TNF,TNFRSF18,IL1A,ARID1A,RND1,ICAM1,CIITA,CCL5,NR3C1,BYSL,OGT,null,NFKBIA,EDN1,CCL2,PTPN1,HCK,BID,RASSF5,VCL,NOS2,PTGER4,VASP,ADRB2,CCR1,RGMB,CXCR4,IL10,IL15,XBP1,HYAL1,CD58,BCL…
Infectious Disease	2.01E-06-1.02E-04	PIK3R1,CASP4,CCL5,IL6,NFKB1,NR3C1,VEGFA,IL1R2,NFKBIA,CCL2,SPHK1,HCK,BID,NOS2,BIRC3,ADRB2,PTX3,IL8,IL10,RELB,IL15,BCL3,PDE4B,F3,TLR2,NFKBID,CCL4,MAPK14,IL1RN,IL12B,IL1B,PTGS2,TNF
Neurological Disease	2.32E-06-1.45E-04	KLC1,TNFRSF18,ADRBK1,IL10,IL15,IL6,NFKB1,MAFK,ATF2,VEGFA,CASP6,NFKBIA,JUN,SOD2,EDN1,IL1RN,CREB1,IL1B,PTGS2,CXCL2,TNF,PSEN1
DNA Replication, Recombination, and Repair	3.03E-06-1.2E-04	SGK1,PIK3R1,IL6,SDC4,MEN1,POLB,VEGFA,EIF5,RGS10,ADORA2B,IL8,RGS19,GJA1,ITGA5,CSF3,TFPI2,CDCA4,ARHGAP5,NCF1,RND3,CD40,IL1RN,DUSP1,P2RY1,TNF,IL1A,SLAMF1,YY1,NFKBIA,null,JUN,EDN1,CEBPA,SPHK1,ERRFI1,PIK3IP1,ADRB2,IL10,MDM2,BCL3,FZR1,GNAI3,Gnas (mouse),FOS,RRAS2,MAPK14,NR4A1,IL1B,MAP3K8,PTGS2
Lymphoid Tissue Structure and Development	3.36E-06-8.58E-05	RNF2,SOCS3,IL1A,SPRED1,ICAM1,NQO2,CCL20,IL6,NFKB1,MEN1,VEGFA,EDN1,PIM1,CEBPA,BID,LTBR,NOS2,PURA,IL8,MAP3K14,GJA1,FES,MED1,IL10,RELB,IL15,BCL3,PDE4B,NFKB2,JUNB,CSF3,TLR2,MAPK14,CD40,PRKCD,IL1B,MDK,TNF
Developmental Disorder	4.02E-06-1.45E-04	MAP2K4,ICAM1,PIK3R1,IL6,MEN1,NFKB1,VEGFA,GPX3,JUN,NFKBIA,null,EDN1,PIM1,RGS10,CREB1,NUPR1,HCK,HEXIM1,NOS2,ADRB2,GJA1,MED1,MDM2,RAPGEF3,NFKB2,IER3,CSF3,null,HDAC5,ATF2,TRAF6,TLR2,NCF1,MAPK14,DUSP1,SREBF1,PRKCD,KLF5,IL1B,MAP2K3,PTGS2,TNF,PSEN1,SIRT1
Cardiovascular System Development and Function	5.64E-06-1.44E-04	SOCS3,ADRBK1,PIK3R1,IL6,MEN1,SPRY4,VEGFA,JMJD6,SPHK2,RHOB,ITGAV,SLC7A5,ADORA2B,LTBR,ECT2,PTX3,IL8,GCH1,GJA1,FES,MED1,BTG1,ITGA5,JUNB,CSF3,null,MADCAM1,TLR2,CD40,IL1RN,MDK,C1GALT1,JAG1,TNF,TFEB,IL1A,ICAM1,CCL5,NFKBIA,JUN,CCL2,EDN1,SPHK1,NOS2,PTGER4,CITED2,ADRB2,CCR1,IL10,CXCR4,IL15,F3,CCM2,MAPK14,KLF5,IL1B,PTGS2,CXCL2,TM4SF1,PSEN1
Organismal Development	5.64E-06-5.64E-06	SOCS3,IL1A,TFEB,PIK3R1,IL6,MEN1,SPRY4,VEGFA,JMJD6,JUN,RHOB,EDN1,SPHK2,CCL2,SPHK1,ITGAV,ADORA2B,NOS2,ECT2,CITED2,PTGER4,PTX3,GCH1,IL8,GJA1,FES,MED1,CXCR4,IL15,BTG1,JUNB,CSF3,F3,CCM2,MAPK14,CD40,IL1RN,KLF5,IL1B,PTGS2,MDK,JAG1,C1GALT1,TNF,TM4SF1,PSEN1
Renal and Urological Disease	7.78E-06-4.98E-05	CCR1,ICAM1,MTHFR,IL10,MDM2,NFKB2,PDE4B,CCL5,NR3C1,TANK,VEGFA,TLR2,CXCL16,NFKBIA,JUN,CCL4,IL1RN,NOS2,TNF,PSEN1
Cell Morphology	1.16E-05-1.21E-04	SOCS3,SLAMF1,ADRBK1,IL10,PIK3R1,CCL5,IL6,TLR2,GNAI3,EDN1,CCL2,CD40,IL1RN,IL12B,IL1B,RASSF5,EBI3,TNF,VASP,ADRB2
Infection Mechanism	1.8E-05-1.45E-04	PTX3,IL8,ICAM1,CXCR4,EXOSC5,CIITA,RAB9A,NFATC1,IL6,CCL5,NFKB1,TLR2,NFKBIA,CCL4,CCL2,SPHK1,ITGAV,HCK,SNX10,IL1B,NOS2,TNF
Cardiovascular Disease	1.85E-05-1.45E-04	MAP2K4,IL1A,ICAM1,ADRBK1,KCNJ2,INSIG1,IL6,NFKB1,NR3C1,VEGFA,GPX3,SOD2,NFKBIA,JUN,CCL2,EDN1,PIM1,CREB1,HCK,FOSL1,VCL,NOS2,ADRB2,GJA1,IL15,MDM2,RAPGEF3,IER3,CSF3,F3,HDAC5,TLR2,MARCKSL1,NCF1,MAPK14,CD40,SREBF1,IL1RN,DUSP1,IL1B,MAP2K3,CFLAR,PTGS2,JAG1,TNF,PSEN1,SIRT1
Gastrointestinal Disease	2.17E-05-4.34E-05	SOCS3,IL1A,SDC4,IL6,NR3C1,NFKBIA,EDN1,PTPN1,HCK,LTBR,NOS2,PTGER4,FGR,TRAF1,MED1,IL10,PDE4B,IFNAR2,TLR2,NCF1,CD40,IL1RN,DUSP1,IL12B,IL1B,PTGS2,TNF,EBI3
Hepatic System Disease	2.17E-05-2.17E-05	IL1A,IL10,MED1,IL6,SDC4,TLR2,NCF1,EDN1,DUSP1,IL1RN,PTPN1,HCK,PTGS2,NOS2,EBI3,TNF,FGR,TRAF1
Tumor Morphology	2.26E-05-1.53E-04	IL1A,PIK3R1,IL6,MEN1,DMTF1,NFKBIA,RHOB,PIM1,PTPN1,ITGAV,IL8,IL10,CXCR4,IL15,MDM2,CSF3,IFNAR2,null,FOS,MAPK14,CD40,IL1RN,PRKCD,BTG2,NR4A1,IL1B,SKIL,JAG1,TNF,KCTD11
Cancer	2.35E-05-1.32E-04	MAP2K4,HYAL2,TRAF3,PIK3R1,KLF6,IL6,NCK1,MEN1,ZNF350,POLB,VEGFA,SOD2,RHOB,PIM1,ITGAV,NUPR1,FOSL1,NFKBIB,ECT2,RALGDS,MAP3K14,IL8,FES,TUBB2A,JUNB,TRIM35,IER3,NFKB2,ATF2,HDAC5,NOL3,IL1RN,PRKCD,BTG2,GPR65,MAP2K3,CFLAR,BCL2A1,JAG1,TNF,MSC,TFEB,NFKB1,NR3C1,DMTF1,YY1,NFKBIA,null,JUN,CCL2,STARD13,PTPN1,HCK,CEBPA,ERRFI1,NOS2,CXCR4,IL10,BCL3,MDM2,F3,SIN3A,FOS,Gnas (mouse),RRAS2,MAPK14,BCL10,SPRY2,MAP3K8,PTG…
Organ Morphology	3.2E-05-3.2E-05	MAP3K14,BCL3,NFKB2,LTBR,NFKB1,TNF
Genetic Disorder	4.15E-05-1.45E-04	SOCS3,CDK12,ZFP36,HSF2,IL6,CCL5,NFKB1,NR3C1,NFKBIA,JUN,CCL2,RGS10,RRN3,HCK,ADORA2B,LTBR,NOS2,PTGER4,ADRB2,IL8,MED1,IL10,CXCR4,NFKB2,PDE4B,JUNB,IFNAR2,CSF3,NFKBIZ,TRAF6,TLR2,NCF1,CD40,DUSP1,IL12B,IL1RN,IL1B,PTGS2,CFLAR,EBI3,TNF
Humoral Immune Response	5.92E-05-1.53E-04	RGS1,ZC3H12A,LIG4,PIK3R1,NQO2,CCL20,IL6,NFKB1,IL17D,VEGFA,YY1,CEBPA,PRDM1,LTBR,GJA1,CXCR4,IL10,SAMSN1,RELB,IL15,XBP1,MDM2,NFATC1,NFKB2,CSF3,HDAC5,FOS,CD40,CD72,PRKCD,BCL2A1,TNF
Ophthalmic Disease	5.96E-05-9.78E-05	IL8,TNFRSF18,IL10,IL15,CCL5,IL6,NR3C1,VEGFA,JUN,IL12B,IL1B,PTGS2,TNF
Embryonic Development	6.01E-05-9.99E-05	IL1A,RAB9A,IL6,VEGFA,TRAF6,EDN1,IL1RN,IL1B,PTGS2,NOS2,EBI3,TNF,PTGER4,ADRB2
Metabolic Disease	7.23E-05-7.23E-05	SOCS3,IL1A,ICAM1,INSIG1,PIK3R1,HYOU1,IL6,NFKB1,MEN1,OGT,NFKBIA,CCL2,PTPN1,CREB1,CEBPA,ADORA2B,LTBR,NOS2,RAB3A,IL10,NEU3,TRIB3,TLR2,Gnas (mouse),SREBF1,IL1RN,IL12B,IL1B,RPS6KA1,MLYCD,TNF,PSEN1,SIRT1
Vitamin and Mineral Metabolism	7.56E-05-7.56E-05	RAP2B,ADRBK1,NMB,PIK3R1,CCL20,CCL5,VEGFA,EDN1,CCL2,SPHK1,CCL8,ADORA2B,SAA1,ADRB2,CCR1,IL8,RGS19,RGS20,CXCR4,IL10,RAPGEF3,null,TLR2,CXCL16,GNAI3,CCL4,CD40,CD72,P2RY1,CXCL2,TNF
Behavior	8.13E-05-1.13E-04	GJA1,SGK1,ITGA5,CSF3,NFKB1,null,TLR2,NCF1,SOD2,IL1RN,CREB1,IL1B,PTGS2,NOS2,TNF,PSEN1
Nervous System Development and Function	8.13E-05-1.13E-04	GJA1,SGK1,ITGA5,CSF3,NFKB1,null,TLR2,NCF1,SOD2,IL1RN,CREB1,IL1B,PTGS2,NOS2,TNF,PSEN1
Free Radical Scavenging	1.16E-04-1.45E-04	IL8,GCH1,IL10,CSF3,TLR2,NCF1,SOD2,CCL2,EDN1,HCK,IL1B,NOS2,TNF,FGR,SIRT1
Nucleic Acid Metabolism	1.2E-04-1.2E-04	ARHGAP5,Gnas (mouse),GNAI3,RGS19,RRAS2,RND3,RGS10,EIF5,P2RY1,MEN1,ADRB2
Antimicrobial Response	1.37E-04-1.37E-04	SOCS3,CCL4,CD40,CXCR4,IL15,FOSL1,BCL3,CCL8,CCL5,IFNAR2,TNF,FGR
Carbohydrate Metabolism	1.39E-04-1.39E-04	FOS,IL1A,IL1RN,IL1B,TNF
Reproductive System Disease	1.41E-04-1.41E-04	HYAL2,IL1A,ICAM1,ZFP36,SGK1,PIK3R1,C13orf15,IL6,NFKB1,BYSL,IL1R2,VEGFA,GPX3,JUN,CCL2,PLK2,CREB1,ERRFI1,CITED2,TRAF1,CCR1,IL8,FSTL3,IL10,CXCR4,RELB,JUNB,FOS,Gnas (mouse),ERBB2IP,CCL4,DUSP1,SPRY2,NR4A1,MAP3K8,PTGS2,TNF
