# Supplementary material for: Pan-genomic analysis of bovine monocyte-derived macrophage gene expression in response to in vitro infection with Mycobacterium avium subspecies paratuberculosis
Source: Vet Res. 2012 Mar 28;43(1):25. doi: 10.1186/1297-9716-43-25 (PMC3411445; doi:10.1186/1297-9716-43-25)
Supplement: Additional file 5 Table S5 — The list of differentially expressed transcripts detected at the at the 6 h time point post-infection. [file 1297-9716-43-25-S5.xls]

## Sheet: Sheet0
© 2000-2011 Ingenuity Systems, Inc. All rights reserved.
Ingenuity Canonical Pathways	-log(p-value)	Ratio	Molecules represented in the pathway
IL-10 Signaling	1.32E01	2.82E-01	CCR1,MAP2K4,SOCS3,MAP3K14,IL1A,IL10,NFKBIE,ARG2,IL6,NFKB2,NFKB1,IL1R2,TRAF6,FOS,MAPK14,JUN,NFKBIA,IL1RN,IL1B,MAP2K3,NFKBIB,TNF
Dendritic Cell Maturation	9.92E00	1.47E-01	MAP2K4,IL1A,ICAM1,NFKBIE,PIK3R1,CD83,IL6,NFKB1,NFKBIA,CREB1,LTBR,NFKBIB,MAP3K14,IL10,RELB,IL15,CD58,NFKB2,ATF2,TRAF6,TLR2,MAPK14,CD40,IL1RN,IL12B,FSCN1,IL1B,TNF
TNFR2 Signaling	9.49E00	3.94E-01	MAP2K4,MAP3K14,NFKBIE,NFKB2,NFKB1,TANK,FOS,JUN,NFKBIA,NFKBIB,BIRC3,TNF,TRAF1
Role of Macrophages, Fibroblasts and Endothelial Cells in Rheumatoid Arthritis	9.12E00	1.09E-01	MAP2K4,SOCS3,TRAF3,IL1A,ICAM1,PIK3R1,NFKBIE,CCL5,IL6,NFKB1,CEBPG,IL1R2,VEGFA,NFKBIA,JUN,CCL2,CREB1,CEBPA,CFB,LTBR,NOS2,NFKBIB,TRAF1,IL8,MAP3K14,IL10,IL15,NFATC1,ATF2,TRAF6,TLR2,FOS,MAPK14,RRAS2,IL1RN,CEBPD,PRKCD,IL1B,MAP2K3,TNF
B Cell Activating Factor Signaling	8.97E00	3.11E-01	MAP2K4,MAP3K14,TRAF3,NFKBIE,NFATC1,NFKB2,NFKB1,TRAF6,FOS,NFKBIA,JUN,MAPK14,NFKBIB,TRAF1
April Mediated Signaling	8.97E00	3.26E-01	MAP2K4,MAP3K14,TRAF3,NFKBIE,NFATC1,NFKB2,NFKB1,TRAF6,FOS,NFKBIA,JUN,MAPK14,NFKBIB,TRAF1
CD40 Signaling	8.81E00	2.57E-01	MAP2K4,MAP3K14,TRAF3,ICAM1,NFKBIE,PIK3R1,NFKB2,NFKB1,TANK,TRAF6,FOS,MAPK14,NFKBIA,JUN,CD40,MAP2K3,NFKBIB,TRAF1
Role of Hypercytokinemia/hyperchemokinemia in the Pathogenesis of Influenza	8.55E00	2.61E-01	CCR1,IL8,IL1A,CCL4,CCL2,IL1RN,IL12B,IL15,IL1B,CCL5,IL6,TNF
IL-6 Signaling	8.39E00	2.1E-01	MAP2K4,IL8,MAP3K14,IL1A,NFKBIE,IL6,NFKB2,NFKB1,IL1R2,TRAF6,FOS,RRAS2,MAPK14,NFKBIA,JUN,IL1RN,IL1B,MAP2K3,NFKBIB,TNFAIP6,TNF
Activation of IRF by Cytosolic Pattern Recognition Receptors	8.31E00	2.16E-01	MAP2K4,TRAF3,IL10,NFKBIE,IRF9,IL6,NFKB2,NFKB1,ATF2,TANK,TRAF6,NFKBIA,JUN,CD40,NFKBIB,TNF
TNFR1 Signaling	7.66E00	2.69E-01	MAP2K4,MAP3K14,NFKBIE,NFKB2,NFKB1,TANK,CASP6,FOS,NFKBIA,JUN,BID,NFKBIB,TNF,BIRC3
Glucocorticoid Receptor Signaling	7.43E00	1.23E-01	MAP2K4,TAF11,ICAM1,PIK3R1,NFKBIE,CCL5,IL6,NFKB1,NR3C1,IL1R2,GTF2B,JUN,NFKBIA,CCL2,CREB1,CEBPA,NOS2,NFKBIB,ADRB2,IL8,MAP3K14,MED1,IL10,NFATC1,TRAF6,FOS,RRAS2,MAPK14,IL1RN,DUSP1,POLR2E,GTF2E1,IL1B,PTGS2,TNF
PPAR Signaling	7.01E00	1.7E-01	MAP3K14,IL1A,MED1,NFKBIE,NFKB2,NFKB1,IL1R2,TRAF6,FOS,NFKBIA,JUN,RRAS2,IL1RN,IL1B,PTGS2,NFKBIB,TNF,CITED2
Role of PKR in Interferon Induction and Antiviral Response	6.88E00	2.83E-01	TRAF3,NFKBIE,TAB2,NFKB2,NFKB1,ATF2,TRAF6,MAPK14,NFKBIA,BID,MAP2K3,NFKBIB,TNF
Altered T Cell and B Cell Signaling in Rheumatoid Arthritis	6.42E00	1.74E-01	MAP3K14,TRAF3,IL1A,SLAMF1,IL10,RELB,IL15,IL6,NFKB2,NFKB1,TLR2,CD40,IL12B,IL1RN,IL1B,TNF
Communication between Innate and Adaptive Immune Cells	6.08E00	1.28E-01	IL8,IL1A,IL10,IL15,CD83,CCL5,IL6,TLR2,CCL4,CD40,IL1RN,IL12B,IL1B,TNF
TREM1 Signaling	6.07E00	1.88E-01	IL8,ICAM1,IL10,ITGA5,CD83,NFKB2,IL6,NFKB1,TLR2,CCL2,CD40,IL1B,TNF
TWEAK Signaling	6.04E00	2.89E-01	CASP6,MAP3K14,TRAF3,NFKBIA,NFKBIE,BID,NFKB2,NFKBIB,NFKB1,BIRC3,TRAF1
4-1BB Signaling in T Lymphocytes	6.03E00	2.94E-01	MAP2K4,MAP3K14,JUN,NFKBIA,NFKBIE,NFKB2,NFKBIB,NFKB1,TRAF1,ATF2
Role of Cytokines in Mediating Communication between Immune Cells	6.03E00	1.75E-01	IL8,IL1A,IL10,IL1RN,IL12B,IL15,IL1B,IL6,CSF3,TNF
CD27 Signaling in Lymphocytes	5.95E00	2.11E-01	MAP2K4,MAP3K14,FOS,JUN,NFKBIA,NFKBIE,BID,MAP3K8,MAP2K3,NFKB2,NFKBIB,NFKB1
Toll-like Receptor Signaling	5.65E00	2.18E-01	MAP2K4,TLR2,TRAF6,MAP3K14,FOS,JUN,MAPK14,NFKBIA,TAB2,MAP2K3,NFKB2,NFKB1
LPS-stimulated MAPK Signaling	5.65E00	1.95E-01	MAP2K4,MAP3K14,NFKBIE,PIK3R1,NFKB2,NFKB1,ATF2,FOS,NFKBIA,JUN,MAPK14,RRAS2,PRKCD,CREB1,MAP2K3,NFKBIB
RANK Signaling in Osteoclasts	5.65E00	1.62E-01	MAP2K4,MAP3K14,NFKBIE,PIK3R1,TAB2,NFATC1,NFKB2,NFKB1,TRAF6,FOS,NFKBIA,JUN,MAPK14,MAP3K8,NFKBIB,BIRC3
HMGB1 Signaling	5.6E00	1.78E-01	MAP2K4,IL8,IL1A,ICAM1,MYST2,RHOC,PIK3R1,NFKB2,NFKB1,FOS,JUN,MAPK14,RRAS2,CCL2,RND3,RHOB,MAP2K3,TNF
Death Receptor Signaling	5.53E00	2.03E-01	MAP2K4,MAP3K14,NFKBIE,NFKB2,NFKB1,TANK,CASP6,NFKBIA,BID,CFLAR,NFKBIB,BIRC3,TNF
IL-17 Signaling	5.44E00	1.95E-01	MAP2K4,IL8,MAP3K14,PIK3R1,IL6,NFKB1,ATF2,TRAF6,JUN,MAPK14,RRAS2,CCL2,MAP2K3,PTGS2,NOS2
IL-12 Signaling and Production in Macrophages	5.43E00	1.31E-01	MAP2K4,IL10,PIK3R1,NFKB2,NFKB1,TLR2,TRAF6,FOS,JMJD6,JUN,MAPK14,CD40,IL12B,PRKCD,MAP3K8,NFKBIB,NOS2,TNF
Acute Phase Response Signaling	5.41E00	1.31E-01	MAP2K4,SOCS3,MAP3K14,IL1A,NFKBIE,PIK3R1,IL6,NFKB2,NFKB1,NR3C1,TRAF6,FOS,MAPK14,JUN,SOD2,RRAS2,NFKBIA,IL1RN,CFB,IL1B,MAP2K3,NFKBIB,SAA1,TNF
Role of Pattern Recognition Receptors in Recognition of Bacteria and Viruses	5.35E00	1.57E-01	PTX3,IL10,PIK3R1,CCL5,NFKB2,IL6,NFKB1,TLR2,TRAF6,IL12B,CREB1,IL1B,TNF,RIPK2
MIF Regulation of Innate Immunity	5.27E00	2.04E-01	MAP2K4,FOS,JUN,NFKBIA,NFKBIE,PTGS2,NFKB2,NFKBIB,NFKB1,NOS2
Production of Nitric Oxide and Reactive Oxygen Species in Macrophages	5.09E00	1.16E-01	MAP2K4,PPP1CC,MAP3K14,RHOC,NFKBIE,PIK3R1,ARG2,NFKB2,NFKB1,TLR2,FOS,PPP1R3D,MAPK14,JUN,NFKBIA,RND3,RHOB,PRKCD,MAP3K8,NFKBIB,NOS2,TNF
IL-1 Signaling	4.91E00	1.5E-01	MAP2K4,MAP3K14,IL1A,NFKBIE,TAB2,NFKB2,NFKB1,TRAF6,FOS,GNAI3,Gnas (mouse),MAPK14,NFKBIA,JUN,MAP2K3,NFKBIB
Hepatic Cholestasis	4.89E00	1.1E-01	MAP2K4,IL8,MAP3K14,IL1A,NFKBIE,IL6,NFKB2,NFKB1,IL1R2,TRAF6,NFKBIA,JUN,IL1RN,SREBF1,PPRC1,PRKCD,IL1B,NFKBIB,TNF
p38 MAPK Signaling	4.52E00	1.42E-01	MAP2K4,IL1A,TIFA,TAB2,ATF2,IL1R2,TRAF6,MAPK14,DUSP1,IL1RN,MKNK1,CREB1,IL1B,MAP2K3,TNF
Apoptosis Signaling	4.44E00	1.67E-01	MAP2K4,MAP3K14,NFKBIE,NFKB2,NFKB1,CASP6,NFKBIA,RRAS2,BID,CAPN7,RPS6KA1,BCL2A1,NFKBIB,TNF,BIRC3
LXR/RXR Activation	4.44E00	1.4E-01	IL1A,ARG2,NFKB2,IL6,NFKB1,IL1R2,CCL2,SREBF1,IL1RN,IL1B,PTGS2,NOS2,TNF
Cholecystokinin/Gastrin-mediated Signaling	4.43E00	1.51E-01	MAP2K4,IL1A,RHOC,ATF2,FOS,JUN,MAPK14,RRAS2,RHOB,RND3,IL1RN,PRKCD,IL1B,MAP2K3,PTGS2,TNF
Induction of Apoptosis by HIV1	4.43E00	1.85E-01	MAP2K4,MAP3K14,NFKBIA,CXCR4,NFKBIE,BID,NFKB2,NFKBIB,NFKB1,BIRC3,TNF,TRAF1
Type I Diabetes Mellitus Signaling	4.36E00	1.32E-01	MAP2K4,SOCS3,MAP3K14,NFKBIE,NFKB2,NFKB1,TRAF6,NFKBIA,MAPK14,IL12B,IL1B,BID,MAP2K3,NOS2,NFKBIB,TNF
NF-κB Signaling	4.34E00	1.19E-01	MAP3K14,TRAF3,IL1A,RELB,NFKBIE,PIK3R1,NFKB2,NFKB1,TLR2,IL1R2,TRAF6,NFKBIA,RRAS2,CD40,IL1RN,BCL10,IL1B,MAP3K8,LTBR,NFKBIB,TNF
B Cell Receptor Signaling	4.3E00	1.21E-01	MAP2K4,MAP3K14,NFKBIE,PIK3R1,NFATC1,NFKB2,NFKB1,ATF2,NFKBIA,JUN,MAPK14,RRAS2,DAPP1,BCL10,CREB1,MAP2K3,MAP3K8,NFKBIB,BCL2A1
Role of Osteoblasts, Osteoclasts and Chondrocytes in Rheumatoid Arthritis	4.1E00	9.47E-02	MAP2K4,MAP3K14,IL1A,IL10,NFKBIE,PIK3R1,TAB2,ITGA5,NFATC1,IL6,NFKB1,IL1R2,TRAF6,FOS,JUN,MAPK14,NFKBIA,IL1RN,IL1B,MAP2K3,NFKBIB,TNF,BIRC3
Role of RIG1-like Receptors in Antiviral Innate Immunity	4.09E00	1.57E-01	TANK,TRAF6,TRAF3,NFKBIA,NFKBIE,NFKB2,NFKBIB,NFKB1
Lymphotoxin β Receptor Signaling	3.92E00	1.72E-01	TRAF6,NFKBID,MAP3K14,TRAF3,NFKBIA,PIK3R1,RELB,LTBR,NFKB2,NFKB1,TRAF1
MIF-mediated Glucocorticoid Regulation	3.65E00	1.71E-01	NFKBIA,NFKBIE,PTGS2,NFKB2,NFKBIB,NFKB1,NR3C1
Molecular Mechanisms of Cancer	3.62E00	8.27E-02	MAP2K4,RAP2B,PIK3R1,NFKBIE,TAB2,NFKB1,CASP6,JUN,NFKBIA,RHOB,BID,ARHGEF2,NFKBIB,BIRC3,RALGDS,RHOC,RAPGEF3,MDM2,NFKB2,RALBP1,SIN3A,Gnas (mouse),GNAI3,FOS,RRAS2,MAPK14,RND3,PRKCD,MAP2K3,CFLAR,PSEN1
Atherosclerosis Signaling	3.62E00	1.13E-01	IL8,IL1A,ICAM1,CXCR4,NFKB2,IL6,NFKB1,F3,CCL2,CD40,IL1RN,IL1B,TNF
Small Cell Lung Cancer Signaling	3.25E00	1.3E-01	TRAF6,TRAF3,NFKBIA,PIK3R1,NFKBIE,BID,PTGS2,NFKB2,NFKBIB,NFKB1,SIN3A,TRAF1
PI3K Signaling in B Lymphocytes	3.19E00	1.1E-01	PIK3R1,NFKBIE,NFATC1,NFKB2,NFKB1,ATF2,FOS,NFKBIA,JUN,RRAS2,DAPP1,CD40,BCL10,CREB1,PLEKHA2,NFKBIB
GNRH Signaling	3.19E00	1.03E-01	MAP2K4,MAP3K14,NFKB2,NFKB1,ATF2,FOS,GNAI3,Gnas (mouse),JUN,MAPK14,RRAS2,PRKCD,CREB1,MAP2K3,MAP3K8
Erythropoietin Signaling	2.95E00	1.36E-01	SOCS3,FOS,JUN,RRAS2,NFKBIA,PRKCD,PIK3R1,NFKBIE,NFKB2,NFKBIB,NFKB1
Chemokine Signaling	2.94E00	1.33E-01	PPP1CC,GNAI3,FOS,JUN,MAPK14,CCL4,RRAS2,CCL2,CXCR4,CCL5
Neurotrophin/TRK Signaling	2.94E00	1.28E-01	MAP2K4,FOS,JUN,RRAS2,SPRY2,PIK3R1,CREB1,MAP2K3,RPS6KA1,ATF2
PKCθ Signaling in T Lymphocytes	2.92E00	9.86E-02	MAP2K4,MAP3K14,PIK3R1,NFKBIE,NFATC1,NFKB2,NFKB1,FOS,NFKBIA,JUN,RRAS2,BCL10,MAP3K8,NFKBIB
Systemic Lupus Erythematosus Signaling	2.8E00	7.88E-02	IL1A,IL10,PIK3R1,NFATC1,IL6,FOS,JUN,RRAS2,CD40,IL1RN,CD72,IL1B,TNF
Role of PI3K/AKT Signaling in the Pathogenesis of Influenza	2.71E00	1.14E-01	KPNA3,GNAI3,NFKBIA,PIK3R1,NFKBIE,CCL5,NFKB2,NFKBIB,NFKB1
Regulation of IL-2 Expression in Activated and Anergic T Lymphocytes	2.7E00	1.22E-01	MAP2K4,FOS,JUN,RRAS2,NFKBIA,BCL10,NFKBIE,NFATC1,NFKB2,NFKBIB,NFKB1
Angiopoietin Signaling	2.66E00	1.3E-01	TNIP1,RRAS2,NFKBIA,DOK2,PIK3R1,NFKBIE,NCK1,NFKB2,NFKBIB,NFKB1
Hepatic Fibrosis / Hepatic Stellate Cell Activation	2.64E00	1.09E-01	IL8,IL1A,ICAM1,IL10,IL6,CCL5,NFKB2,IFNAR2,NFKB1,VEGFA,IL1R2,CD40,EDN1,CCL2,IL1B,TNF
OX40 Signaling Pathway	2.64E00	8.33E-02	MAP2K4,TRAF3,JUN,NFKBIA,NFKBIE,NFKB2,NFKBIB,NFKB1
PPARα/RXRα Activation	2.63E00	9.09E-02	MAP2K4,MAP3K14,MED1,NFKBIE,IL6,NFKB2,NFKB1,IL1R2,TRAF6,Gnas (mouse),RRAS2,NFKBIA,JUN,MAPK14,IL1B,MAP2K3,NFKBIB
ILK Signaling	2.57E00	9.95E-02	MAP2K4,RHOC,PIK3R1,SNAI1,NFKB2,NFKB1,ATF2,VEGFA,FOS,JUN,RHOB,RND3,CREB1,CHD1,ILKAP,PTGS2,NOS2,TNF,TESK1
Renin-Angiotensin Signaling	2.55E00	1.05E-01	MAP2K4,PIK3R1,CCL5,NFKB2,NFKB1,ATF2,FOS,JUN,MAPK14,RRAS2,CCL2,PRKCD,TNF
ATM Signaling	2.48E00	1.48E-01	MAP2K4,JUN,MAPK14,NFKBIA,CREB1,BID,MDM2,ATF2
IL-9 Signaling	2.46E00	1.5E-01	SOCS3,PIK3R1,BCL3,NFKB2,NFKB1,TNF
Corticotropin Releasing Hormone Signaling	2.43E00	8.76E-02	VEGFA,GNAI3,Gnas (mouse),FOS,JUN,MAPK14,PRKCD,CREB1,NR4A1,PTGS2,NOS2,ATF2
NF-κB Activation by Viruses	2.41E00	1.29E-01	MAP3K14,RRAS2,NFKBIA,PRKCD,PIK3R1,NFKBIE,ITGAV,ITGA5,NFKB2,NFKBIB,NFKB1
Hypoxia Signaling in the Cardiovascular System	2.41E00	1.41E-01	VEGFA,JUN,NFKBIA,EDN1,NFKBIE,CREB1,MDM2,NFKBIB,UBE2J1,ATF2
HGF Signaling	2.38E00	1.12E-01	MAP2K4,MAP3K14,FOS,ELF2,JUN,RRAS2,PRKCD,PIK3R1,MAP3K8,PTGS2,IL6,ATF2
Role of MAPK Signaling in the Pathogenesis of Influenza	2.3E00	1.18E-01	MAP2K4,MAPK14,RRAS2,CCL2,MAP2K3,CCL5,PTGS2,TNF,ATF2
Crosstalk between Dendritic Cells and Natural Killer Cells	2.19E00	1.02E-01	CD40,IL12B,FSCN1,IL15,CD83,LTBR,NFKB2,IL6,NFKB1,TNF
Prostate Cancer Signaling	2.16E00	1.1E-01	RRAS2,NFKBIA,PIK3R1,NFKBIE,CREB1,MDM2,NFKB2,NFKBIB,NFKB1,SIN3A,ATF2
Colorectal Cancer Metastasis Signaling	2.09E00	7.72E-02	MAP2K4,ADRBK1,RHOC,PIK3R1,IL6,NFKB2,NFKB1,VEGFA,TLR2,FOS,Gnas (mouse),JUN,RRAS2,RND3,RHOB,PTGS2,NOS2,TNF,PTGER4,RALGDS
Relaxin Signaling	2.08E00	8.7E-02	PIK3R1,NFKBIE,PDE4B,NFKB2,NFKB1,VEGFA,GNAI3,Gnas (mouse),FOS,NFKBIA,JUN,CREB1,NOS2,NFKBIB
CCR5 Signaling in Macrophages	2.07E00	9.47E-02	MAP2K4,GNAI3,Gnas (mouse),FOS,JUN,MAPK14,CCL4,PRKCD,CCL5
ERK5 Signaling	2.07E00	1.16E-01	FOS,RRAS2,SGK1,CREB1,MAP3K8,FOSL1,RPS6KA1,ATF2
BMP signaling pathway	2.07E00	1E-01	MAP2K4,JUN,MAPK14,RRAS2,CREB1,NFKB2,NFKB1,ATF2
Pathogenesis of Multiple Sclerosis	2.06E00	3.33E-01	CCR1,CCL4,CCL5
Ceramide Signaling	2.04E00	1.11E-01	MAP2K4,FOS,JUN,RRAS2,SPHK2,PIK3R1,SPHK1,NFKB2,NFKB1,TNF
IL-15 Production	1.92E00	1.25E-01	IL15,NFKB2,IL6,NFKB1
Circadian Rhythm Signaling	1.81E00	1.14E-01	NR1D1,BHLHE40,CREB1,ATF2
Estrogen-Dependent Breast Cancer Signaling	1.8E00	1.1E-01	FOS,JUN,RRAS2,PIK3R1,CREB1,NFKB2,NFKB1,ATF2
IL-8 Signaling	1.79E00	8.29E-02	MAP2K4,IL8,ICAM1,RHOC,PIK3R1,NFKB1,VEGFA,TRAF6,GNAI3,Gnas (mouse),RRAS2,RHOB,RND3,PRKCD,PTGS2,NFKBIB
T Cell Receptor Signaling	1.77E00	9.09E-02	MAP2K4,FOS,JUN,RRAS2,NFKBIA,BCL10,PIK3R1,NFATC1,NFKB2,NFKB1
MSP-RON Signaling Pathway	1.73E00	1.18E-01	TLR2,CCL2,IL12B,PIK3R1,NOS2,TNF
Cardiac Hypertrophy Signaling	1.72E00	7.32E-02	MAP2K4,MAP3K14,RHOC,PIK3R1,IL6,ATF2,GNAI3,Gnas (mouse),JUN,MAPK14,RRAS2,RHOB,RND3,CREB1,MAP2K3,MAP3K8,RPS6KA1,ADRB2
NRF2-mediated Oxidative Stress Response	1.71E00	8.33E-02	MAP2K4,NQO2,PIK3R1,JUNB,MAFK,MAFF,FOS,SOD2,JUN,MAPK14,RRAS2,PRKCD,MAP2K3,FOSL1,SQSTM1,ENC1
fMLP Signaling in Neutrophils	1.7E00	8.53E-02	GNAI3,Gnas (mouse),RRAS2,NFKBIA,PRKCD,PIK3R1,NFKBIE,NFATC1,NFKB2,NFKBIB,NFKB1
Xenobiotic Metabolism Signaling	1.65E00	6.02E-02	MAP2K4,MAP3K14,IL1A,MED1,NQO2,PIK3R1,IL6,NFKB2,NFKB1,MAPK14,RRAS2,PRKCD,IL1B,MAP2K3,MAP3K8,NOS2,TNF,CITED2
Role of NFAT in Regulation of the Immune Response	1.65E00	7.39E-02	PIK3R1,NFKBIE,NFATC1,NFKB2,NFKB1,null,ATF2,GNAI3,Gnas (mouse),FOS,NFKBIA,JUN,RRAS2,NFKBIB,ORAI1
Role of Tissue Factor in Cancer	1.63E00	9.48E-02	VEGFA,IL8,MAPK14,RRAS2,PIK3R1,ITGAV,HCK,IL1B,RPS6KA1,F3,FGR
RAR Activation	1.56E00	7.65E-02	MAP2K4,MED1,PIK3R1,NFKB2,NFKB1,VEGFA,FOS,JUN,MAPK14,DUSP1,PNRC1,PRKCD,SORBS3,CITED2
Graft-versus-Host Disease Signaling	1.55E00	1E-01	IL1A,IL1RN,IL1B,IL6,TNF
Type II Diabetes Mellitus Signaling	1.53E00	6.75E-02	MAP2K4,SOCS3,MAP3K14,NFKBIA,PRKCD,PIK3R1,NFKBIE,NFKB2,NFKBIB,NFKB1,TNF
G-Protein Coupled Receptor Signaling	1.48E00	4.9E-02	ADRBK1,NFKBIE,PIK3R1,NFKB1,NFKBIA,GPR155,CREB1,RGS10,ADORA2B,NFKBIB,PTGER4,ADRB2,CCR1,RAPGEF3,PDE4B,NFKB2,ATF2,Gnas (mouse),P2RY13,RRAS2,DUSP1,GPR65,LPAR5,P2RY1,MAP3K8,RPS6KA1
ERK/MAPK Signaling	1.46E00	7.35E-02	PPP1CC,PIK3R1,ITGA5,RAPGEF3,NFATC1,ATF2,FOS,PPP1R3D,ELF2,RRAS2,DUSP1,PRKCD,CREB1,MKNK1,RPS6KA1
CD28 Signaling in T Helper Cells	1.43E00	8.15E-02	MAP2K4,FOS,JUN,NFKBIA,BCL10,PIK3R1,NFKBIE,NFATC1,NFKB2,NFKBIB,NFKB1
Pancreatic Adenocarcinoma Signaling	1.34E00	8.26E-02	MAP2K4,VEGFA,PIK3R1,MDM2,PTGS2,NFKB2,NFKB1,RALBP1,RALGDS,SIN3A
P2Y Purigenic Receptor Signaling Pathway	1.32E00	7.97E-02	GNAI3,FOS,JUN,RRAS2,PRKCD,PIK3R1,CREB1,P2RY1,NFKB2,NFKB1,ATF2
cAMP-mediated Signaling	1.28E00	6.45E-02	ADRBK1,AKAP8,RAPGEF3,PDE4B,ATF2,P2RY13,Gnas (mouse),DUSP1,CREB1,RGS10,ADORA2B,RPS6KA1,PTGER4,ADRB2
PI3K/AKT Signaling	1.26E00	7.75E-02	RRAS2,NFKBIA,PIK3R1,NFKBIE,ITGA5,MDM2,MAP3K8,PTGS2,NFKB2,NFKBIB,NFKB1
Phospholipase C Signaling	1.25E00	6.54E-02	PPP1CC,RHOC,ITGA5,RAPGEF3,NFATC1,NFKB2,NFKB1,ATF2,HDAC5,Gnas (mouse),RRAS2,RHOB,RND3,PRKCD,CREB1,ARHGEF2,RALGDS
Airway Pathology in Chronic Obstructive Pulmonary Disease	1.24E00	2.22E-01	IL8,TNF
PDGF Signaling	1.23E00	8.86E-02	MAP2K4,FOS,JUN,RRAS2,SPHK2,PIK3R1,SPHK1
Acute Myeloid Leukemia Signaling	1.22E00	9.41E-02	MAP2K4,RRAS2,PIM1,PIK3R1,CEBPA,MAP2K3,NFKB2,NFKB1
Endothelin-1 Signaling	1.21E00	6.77E-02	PIK3R1,CASP4,CASP6,GNAI3,Gnas (mouse),FOS,JUN,MAPK14,RRAS2,EDN1,PRKCD,PTGS2,NOS2
Leukocyte Extravasation Signaling	1.21E00	7.04E-02	MAP2K4,ICAM1,CXCR4,PIK3R1,RAPGEF3,ARHGAP5,GNAI3,MAPK14,CLDN4,CLDN1,PRKCD,VCL,RASSF5,VASP
Aryl Hydrocarbon Receptor Signaling	1.21E00	7.1E-02	FOS,IL1A,JUN,MED1,NQO2,IL1B,MDM2,NFKB2,IL6,NFKB1,TNF
Germ Cell-Sertoli Cell Junction Signaling	1.2E00	7.14E-02	MAP2K4,MAP3K14,MAPK14,RRAS2,RND3,RHOB,RHOC,PIK3R1,TUBB2A,MAP3K8,MAP2K3,TNF
Synaptic Long Term Potentiation	1.12E00	6.96E-02	PPP1CC,PPP1R3D,RRAS2,PRKCD,CREB1,RAPGEF3,RPS6KA1,ATF2
Bladder Cancer Signaling	1.12E00	7.61E-02	VEGFA,IL8,null,RRAS2,CHD1,MDM2,SIN3A
iCOS-iCOSL Signaling in T Helper Cells	1.1E00	7.2E-02	NFKBIA,CD40,PIK3R1,NFKBIE,NFATC1,NFKB2,PLEKHA2,NFKBIB,NFKB1
Gα12/13 Signaling	1.1E00	7.03E-02	MAP2K4,JUN,RRAS2,NFKBIA,PIK3R1,NFKBIE,NFKB2,NFKBIB,NFKB1
Androgen Signaling	1.09E00	6.9E-02	GNAI3,Gnas (mouse),GTF2B,JUN,MYST2,POLR2E,PRKCD,GTF2E1,NFKB2,NFKB1
Integrin Signaling	1.09E00	7.32E-02	MAP2K4,RAP2B,PPP1CC,RHOC,PIK3R1,ITGA5,ARHGAP5,RRAS2,RHOB,RND3,ITGAV,ILKAP,CAPN7,VCL,VASP
Prolactin Signaling	1.06E00	8.75E-02	SOCS3,FOS,JUN,RRAS2,PRKCD,PIK3R1,NR3C1
Pantothenate and CoA Biosynthesis	1.05E00	4.69E-02	null,PANK3,UPB1
Glioma Invasiveness Signaling	1.02E00	1E-01	RRAS2,RND3,RHOB,RHOC,PIK3R1,ITGAV
Inositol Phosphate Metabolism	9.93E-01	5.52E-02	MAP2K4,IPMK,INPP1,PIM1,SGK1,PRKCD,PIK3R1,ITPKC,MAP3K8,MAP2K3
IL-15 Signaling	9.88E-01	8.57E-02	MAPK14,RRAS2,PIK3R1,IL15,NFKB2,NFKB1
Sphingosine-1-phosphate Signaling	9.79E-01	6.61E-02	CASP6,GNAI3,RND3,RHOB,RHOC,PIK3R1,SPHK1,CASP4
Tight Junction Signaling	9.75E-01	7.23E-02	FOS,JUN,CLDN4,CLDN1,CEBPA,CSTF2,ARHGEF2,VCL,NFKB2,NFKB1,TNF,VASP
CXCR4 Signaling	9.55E-01	7.02E-02	MAP2K4,GNAI3,Gnas (mouse),FOS,JUN,RRAS2,RND3,RHOB,CXCR4,RHOC,PRKCD,PIK3R1
IL-22 Signaling	9.29E-01	1.07E-01	MAP2K4,SOCS3,MAPK14
Semaphorin Signaling in Neurons	9.2E-01	9.62E-02	RND1,FES,RND3,RHOB,RHOC
Neuregulin Signaling	9.08E-01	6.67E-02	ERBB2IP,RRAS2,PRKCD,PIK3R1,ITGA5,ERRFI1,PSEN1
14-3-3-mediated Signaling	9.01E-01	7.32E-02	MAP2K4,FOS,JUN,RRAS2,PRKCD,PIK3R1,TUBB2A,RPS6KA1,TNF
HIF1α Signaling	8.78E-01	7.14E-02	VEGFA,JUN,MAPK14,RRAS2,EDN1,PIK3R1,MDM2,NOS2
Tumoricidal Function of Hepatic Natural Killer Cells	8.75E-01	1.25E-01	CASP6,ICAM1,BID
Growth Hormone Signaling	8.64E-01	8E-02	SOCS3,FOS,PRKCD,PIK3R1,CEBPA,RPS6KA1
PAK Signaling	8.56E-01	6.54E-02	MAP2K4,RRAS2,PAK1IP1,PIK3R1,ITGA5,NCK1,TNF
Nicotinate and Nicotinamide Metabolism	8.3E-01	5.15E-02	MAP2K4,PIM1,SGK1,PRKCD,MAP3K8,MAP2K3,DUSP16
Thrombopoietin Signaling	8.2E-01	7.94E-02	FOS,JUN,RRAS2,PRKCD,PIK3R1
VDR/RXR Activation	7.82E-01	7.41E-02	GTF2B,YY1,MED1,PRKCD,CEBPA,CCL5
FLT3 Signaling in Hematopoietic Progenitor Cells	7.82E-01	7.79E-02	MAPK14,RRAS2,PIK3R1,CREB1,RPS6KA1,ATF2
p53 Signaling	7.59E-01	7.07E-02	CASP6,JUN,MAPK14,MED1,PIK3R1,MDM2,SIRT1
Docosahexaenoic Acid (DHA) Signaling	7.43E-01	7.84E-02	PIK3R1,BID,IL1B,BCL2A1
Primary Immunodeficiency Signaling	7.37E-01	4.76E-02	CD40,CIITA,RFX5
Thrombin Signaling	7.27E-01	6.25E-02	RHOC,PIK3R1,NFKB2,NFKB1,GNAI3,Gnas (mouse),MAPK14,RRAS2,RND3,RHOB,PRKCD,CREB1,ARHGEF2
Huntington's Disease Signaling	7E-01	5.69E-02	MAP2K4,SGK1,PIK3R1,CASP4,SIN3A,ATF2,HDAC5,CASP6,JUN,POLR2E,PRKCD,CREB1,CAPN7,BET1L
Insulin Receptor Signaling	6.82E-01	6.38E-02	PPP1CC,SOCS3,PPP1R3D,RRAS2,TRIP10,SGK1,PIK3R1,PTPN1,NCK1
Pyrimidine Metabolism	6.8E-01	4.33E-02	POLR1B,POLR2E,POLI,PAPD7,TRUB2,POLK,POLD4,UPB1,RPUSD2,POLB
Amyotrophic Lateral Sclerosis Signaling	6.62E-01	5.08E-02	VEGFA,PIK3R1,BID,CAPN7,BIRC3,RNF19A
EGF Signaling	6.5E-01	7.69E-02	MAP2K4,FOS,JUN,PIK3R1
Fc Epsilon RI Signaling	6.34E-01	6.36E-02	MAP2K4,MAPK14,RRAS2,PRKCD,PIK3R1,MAP2K3,TNF
Reelin Signaling in Neurons	6.19E-01	7.32E-02	MAP2K4,PIK3R1,HCK,ITGA5,ARHGEF2,FGR
SAPK/JNK Signaling	6.19E-01	5.88E-02	MAP2K4,JUN,RRAS2,PIK3R1,NFATC1,ATF2
Chronic Myeloid Leukemia Signaling	6.15E-01	6.48E-02	RRAS2,PIK3R1,MDM2,NFKB2,NFKB1,SIN3A,HDAC5
N-Glycan Degradation	6.13E-01	6.45E-02	FUCA1,NEU3
Airway Inflammation in Asthma	6.12E-01	1.67E-01	TNF
T Helper Cell Differentiation	6.06E-01	6.94E-02	CD40,IL10,IL12B,IL6,TNF
Melanocyte Development and Pigmentation Signaling	5.99E-01	6.59E-02	Gnas (mouse),RRAS2,PIK3R1,CREB1,RPS6KA1,ATF2
Rac Signaling	5.97E-01	5.65E-02	MAP2K4,JUN,RRAS2,PIK3R1,ITGA5,NFKB2,NFKB1
Melanoma Signaling	5.96E-01	8.16E-02	RRAS2,PIK3R1,CHD1,MDM2
Inhibition of Angiogenesis by TSP1	5.92E-01	8.11E-02	VEGFA,JUN,MAPK14
Selenoamino Acid Metabolism	5.92E-01	3.9E-02	MARS2,MEPCE,MAT2A
GM-CSF Signaling	5.63E-01	7.14E-02	RRAS2,PIM1,PIK3R1,HCK,BCL2A1
Cell Cycle Regulation by BTG Family Proteins	5.62E-01	8.33E-02	BTG2,BTG1,CCRN4L
Ephrin Receptor Signaling	5.61E-01	5.03E-02	VEGFA,GNAI3,Gnas (mouse),MAP3K14,RRAS2,CXCR4,CREB1,ITGA5,NCK1,ATF2
Role of NFAT in Cardiac Hypertrophy	5.54E-01	5.21E-02	MAP2K4,GNAI3,Gnas (mouse),MAPK14,RRAS2,PRKCD,PIK3R1,MAP2K3,IL6,null,HDAC5
Assembly of RNA Polymerase II Complex	5.46E-01	7.14E-02	TAF11,GTF2B,POLR2E,GTF2E1
FXR/RXR Activation	5.42E-01	5.77E-02	MAP2K4,IL1A,SREBF1,IL1RN,IL1B,TNF
CREB Signaling in Neurons	5.34E-01	4.85E-02	GNAI3,Gnas (mouse),GTF2B,RRAS2,POLR2E,PRKCD,PIK3R1,CREB1,RPS6KA1,ATF2
Allograft Rejection Signaling	5.33E-01	3.09E-02	CD40,IL10,TNF
Retinoic acid Mediated Apoptosis Signaling	5.33E-01	4.29E-02	BID,PARP11,CFLAR
Non-Small Cell Lung Cancer Signaling	5.22E-01	6.1E-02	null,RRAS2,PIK3R1,RASSF5,SIN3A
Protein Kinase A Signaling	5.06E-01	5.23E-02	PPP1CC,AKAP8,NFKBIE,NFATC1,PDE4B,NFKB2,NFKB1,ATF2,GNAI3,Gnas (mouse),PPP1R3D,NFKBIA,CDC26,PRKCD,CREB1,NFKBIB,VASP
IL-3 Signaling	4.84E-01	6.58E-02	FOS,JUN,RRAS2,PRKCD,PIK3R1
Renal Cell Carcinoma Signaling	4.84E-01	6.67E-02	VEGFA,FOS,JUN,RRAS2,PIK3R1
FGF Signaling	4.84E-01	5.43E-02	MAPK14,PIK3R1,CREB1,MAP2K3,ATF2
CCR3 Signaling in Eosinophils	4.83E-01	5.51E-02	PPP1CC,GNAI3,Gnas (mouse),MAPK14,RRAS2,PRKCD,PIK3R1
Nur77 Signaling in T Lymphocytes	4.8E-01	4.69E-02	NR4A1,NFATC1,SIN3A
Estrogen Receptor Signaling	4.78E-01	5.84E-02	SPEN,TAF11,GTF2B,RRAS2,MED1,POLR2E,GTF2E1,NR3C1
Interferon Signaling	4.61E-01	5.56E-02	IRF9,IFNAR2
FcγRIIB Signaling in B Lymphocytes	4.56E-01	5.08E-02	MAP2K4,RRAS2,PIK3R1
Sphingolipid Metabolism	4.41E-01	3.57E-02	SPHK2,SPHK1,NEU3,DUSP16
Agrin Interactions at Neuromuscular Junction	4.41E-01	5.8E-02	MAP2K4,JUN,RRAS2,ITGA5
IL-2 Signaling	4.41E-01	6.56E-02	FOS,JUN,RRAS2,PIK3R1
Sonic Hedgehog Signaling	4.3E-01	6.06E-02	DYRK1B,ADRBK1
mTOR Signaling	4.26E-01	5.49E-02	VEGFA,RRAS2,DDIT4,RND3,RHOB,RHOC,PRKCD,PIK3R1,RPS6KA1
Melatonin Signaling	4.22E-01	5.13E-02	MAP2K4,GNAI3,PRKCD,MAP2K3
Fatty Acid Biosynthesis	4.12E-01	1.96E-02	OXSM
One Carbon Pool by Folate	4.02E-01	5.13E-02	MTHFR,MTHFD2
Biosynthesis of Steroids	4.02E-01	1.61E-02	MVD,NQO2
Cdc42 Signaling	4.02E-01	3.89E-02	MAP2K4,FOS,JUN,MAPK14,ITGA5,CDC42SE1,ATF2
CNTF Signaling	3.91E-01	5.45E-02	RRAS2,PIK3R1,RPS6KA1
JAK/Stat Signaling	3.88E-01	5.88E-02	SOCS3,RRAS2,PIK3R1,PTPN1
Fcγ Receptor-mediated Phagocytosis in Macrophages and Monocytes	3.75E-01	5.88E-02	PRKCD,PIK3R1,HCK,NCK1,FGR,VASP
Myc Mediated Apoptosis Signaling	3.72E-01	6.25E-02	MAP2K4,RRAS2,PIK3R1,BID
IL-4 Signaling	3.72E-01	5.26E-02	RRAS2,PIK3R1,NFATC1,NR3C1
Lysine Biosynthesis	3.68E-01	1.52E-02	AASDH
TR/RXR Activation	3.59E-01	5E-02	SREBF1,MED1,PIK3R1,MDM2,BCL3
Methionine Metabolism	3.53E-01	2.5E-02	MARS2,MAT2A
Ovarian Cancer Signaling	3.33E-01	4.83E-02	VEGFA,GJA1,RRAS2,EDN1,PIK3R1,PTGS2,SIN3A
Glycosaminoglycan Degradation	3.31E-01	2.82E-02	HYAL2,HYAL1
DNA Double-Strand Break Repair by Non-Homologous End Joining	3.3E-01	5.26E-02	LIG4
Assembly of RNA Polymerase I Complex	3.3E-01	7.69E-02	POLR1B
TGF-β Signaling	3.27E-01	4.82E-02	MAP2K4,FOS,JUN,RRAS2
Macropinocytosis Signaling	3.13E-01	5.26E-02	RRAS2,PRKCD,PIK3R1,ITGA5
Cell Cycle Control of Chromosomal Replication	3.1E-01	6.45E-02	ORC6,ORC4
Notch Signaling	3.1E-01	4.65E-02	JAG1,PSEN1
RAN Signaling	2.98E-01	4.35E-02	KPNA3
Cleavage and Polyadenylation of Pre-mRNA	2.98E-01	8.33E-02	CSTF2
Methane Metabolism	2.98E-01	1.54E-02	MTHFR
FAK Signaling	2.98E-01	4.81E-02	RRAS2,PIK3R1,ITGA5,VCL,CAPN7
Calcium-induced T Lymphocyte Apoptosis	2.75E-01	4.23E-02	PRKCD,NR4A1,ORAI1
Autoimmune Thyroid Disease Signaling	2.73E-01	3.28E-02	CD40,IL10
Neuroprotective Role of THOP1 in Alzheimer's Disease	2.73E-01	3.7E-02	NFYA,CREB1
Folate Biosynthesis	2.7E-01	1.25E-02	GCH1
Virus Entry via Endocytic Pathways	2.66E-01	5E-02	RRAS2,PRKCD,PIK3R1,ITGA5,TFRC
Amyloid Processing	2.62E-01	5.08E-02	MAPK14,CAPN7,PSEN1
Glioblastoma Multiforme Signaling	2.59E-01	4.22E-02	RRAS2,RND3,RHOB,RHOC,PRKCD,PIK3R1,MDM2
Hereditary Breast Cancer Signaling	2.58E-01	4.58E-02	FANCE,PALB2,RRAS2,POLR2E,PIK3R1,HDAC5
Glioma Signaling	2.56E-01	4.31E-02	RRAS2,PRKCD,PIK3R1,MDM2,SIN3A
Neuropathic Pain Signaling In Dorsal Horn Neurons	2.53E-01	3.7E-02	FOS,PRKCD,PIK3R1,CREB1
PXR/RXR Activation	2.49E-01	3.3E-02	IL6,TNF,NR3C1
Mitotic Roles of Polo-Like Kinase	2.49E-01	4.76E-02	CDC26,PLK2,FZR1
Cardiomyocyte Differentiation via BMP Receptors	2.45E-01	5E-02	ATF2
Extrinsic Prothrombin Activation Pathway	2.45E-01	5E-02	F3
Phenylalanine, Tyrosine and Tryptophan Biosynthesis	2.45E-01	1.49E-02	TOR3A
Glyoxylate and Dicarboxylate Metabolism	2.23E-01	8.55E-03	MTHFD2
Granzyme B Signaling	2.23E-01	6.25E-02	BID
Endoplasmic Reticulum Stress Pathway	2.23E-01	5.56E-02	XBP1
B Cell Development	2.04E-01	2.7E-02	CD40
Parkinson's Signaling	2.04E-01	5.56E-02	MAPK14
