# Supplementary material for: Pan-genomic analysis of bovine monocyte-derived macrophage gene expression in response to in vitro infection with Mycobacterium avium subspecies paratuberculosis
Source: Vet Res. 2012 Mar 28;43(1):25. doi: 10.1186/1297-9716-43-25 (PMC3411445; doi:10.1186/1297-9716-43-25)
Supplement: Additional file 6 Table S6 — Gene ontology (GO) categories identified using IPA at the 6 h time point post-infection. The top ranking GO categories identified by IPA are listed according to P-values. [file 1297-9716-43-25-S6.xls]

## Sheet: Sheet1
Affymetrix probe ID	Gene Symbol	Gene Description	Coef.MAP_6Hr - CN_6Hr (log2)	Exponentiated fold-change gene expression values	t value MAP_6Hr - CN_6Hr	P-value (MAP_6Hr - CN_6Hr)	Adjusted P-value (MAP_6Hr - CN_6Hr)
Bt.278.1.S1_at	SAA3	serum amyloid A 3	3.14448	8.84268	7.82406	2e-11	7.77e-09
Bt.24343.1.A1_at	CLDN1	claudin 1	2.83225	7.12186	10.3101	3.02e-16	4.7e-13
Bt.20605.2.S1_at	AW430024	Accession AW430024	2.70845	6.53619	10.2665	3.66e-16	5.06e-13
Bt.2017.1.S1_at	TFPI2	tissue factor pathway inhibitor 2	2.6665	6.34885	7.58944	5.69e-11	1.68e-08
Bt.15798.1.S1_at	EGLN2	egl nine homolog 2 (C. elegans)	2.54116	5.82057	7.76742	2.57e-11	9.42e-09
Bt.18111.1.A1_at	CB437799	Accession CB437799	2.44589	5.44863	7.16752	3.69e-10	9.76e-08
Bt.12445.1.A1_at	FSCN1	fascin homolog 1, actin-bundling protein (Strongylocentrotus purpuratus)	2.40918	5.31172	9.95423	1.46e-15	1.65e-12
Bt.9760.1.S1_at	GJB2	gap junction protein, beta 2, 26kDa	2.38971	5.24052	7.05181	6.14e-10	1.3e-07
Bt.13130.1.S1_at	CD40	CD40 molecule, TNF receptor superfamily member 5	2.38759	5.23281	10.9282	2e-17	8.29e-14
Bt.12445.2.S1_at	FSCN1	fascin homolog 1, actin-bundling protein (Strongylocentrotus purpuratus)	2.36171	5.1398	10.3167	2.93e-16	4.7e-13
Bt.26735.1.S1_at	SLC46A2	solute carrier family 46, member 2	2.34522	5.08137	8.33215	2.06e-12	1.03e-09
Bt.20605.1.S1_at	CB530676	Accession CB530676	2.32196	5.00012	10.409	1.95e-16	4.2e-13
Bt.2212.1.S1_at	FAM26F_Hsa	family with sequence similarity 26, member F	2.30048	4.92622	6.96462	9e-10	1.81e-07
Bt.13542.1.S1_at	CFB	complement factor B	2.27481	4.83935	7.42642	1.17e-10	3.39e-08
Bt.24855.1.S1_at	TNFSF13B	tumor necrosis factor (ligand) superfamily, member 13b	2.05591	4.15806	7.05154	6.14e-10	1.3e-07
Bt.13522.1.S1_at	CB440336	Accession CB440336	2.02154	4.06018	6.48015	7.41e-09	1.14e-06
Bt.8568.1.S1_at	PLTP	phospholipid transfer protein	2.00799	4.0222	6.95755	9.28e-10	1.83e-07
Bt.552.1.S1_at	CCL5	chemokine (C-C motif) ligand 5	2.00736	4.02046	5.39471	7.06e-07	5.6e-05
Bt.19272.1.A1_at	CB458376	Accession CB458376	1.99867	3.9963	8.32211	2.16e-12	1.03e-09
Bt.4645.1.S1_at	FAM129A	family with sequence similarity 129, member A	1.98083	3.94719	8.60092	6.18e-13	3.34e-10
Bt.510.1.S1_at	TAP	tracheal antimicrobial peptide	1.97546	3.93254	3.24004	0.00175436	0.0295298
Bt.29258.1.A1_a_at	MADCAM1	mucosal vascular addressin cell adhesion molecule 1	1.96511	3.90443	9.41525	1.61e-14	1.43e-11
Bt.24343.2.S1_at	CLDN1	claudin 1	1.9595	3.88928	7.96739	1.05e-11	4.37e-09
Bt.8479.1.A1_at	NOS2	nitric oxide synthase 2, inducible	1.9559	3.87958	4.59965	1.6e-05	0.000713547
Bt.24855.2.S1_at	TNFSF13B	tumor necrosis factor (ligand) superfamily, member 13b	1.90354	3.7413	7.12837	4.38e-10	1.09e-07
Bt.20798.1.S1_at	CB445920	Accession CB445920	1.89304	3.71417	3.08829	0.0027838	0.0425925
Bt.20288.1.S1_at	NFKB2	nuclear factor of kappa light polypeptide gene enhancer in B-cells 2 (p49/p100)	1.88535	3.69441	8.55689	7.53e-13	3.9e-10
Bt.26763.1.A1_at	CD33	CD33 molecule	1.88497	3.69346	4.42499	3.08e-05	0.00124227
Bt.10398.1.S1_at	PTX3	pentraxin-related gene, rapidly induced by IL-1 beta	1.884	3.69097	4.37516	3.7e-05	0.00141945
Bt.10077.1.S2_at	IRF1	interferon regulatory factor 1	1.87026	3.65599	6.32428	1.45e-08	2.1e-06
Bt.10098.1.S1_at	TSPAN13	tetraspanin 13	1.84939	3.60348	6.23341	2.14e-08	2.99e-06
Bt.12297.1.S1_at	LOXL4	lysyl oxidase-like 4	1.84483	3.59211	7.14182	4.13e-10	1.05e-07
Bt.10077.1.S3_at	IRF1	interferon regulatory factor 1	1.82748	3.54917	6.00794	5.56e-08	6.35e-06
Bt.29258.1.A1_at	MADCAM1	mucosal vascular addressin cell adhesion molecule 1	1.81382	3.51572	9.19608	4.29e-14	3.56e-11
Bt.2501.1.S1_at	CK982422	Accession CK982422	1.79679	3.47446	10.4006	2.03e-16	4.2e-13
Bt.6372.1.A1_at	AU018091_Mmu	expressed sequence AU018091	1.79645	3.47365	6.57601	4.9e-09	7.81e-07
Bt.20901.1.A1_at	APOBEC3A	apolipoprotein B mRNA editing enzyme, catalytic polypeptide-like 3A	1.77072	3.41224	3.01808	0.00343023	0.0489319
Bt.25669.1.S1_at	MCOLN2	Mucolipin 2	1.76195	3.39156	4.74445	9.22e-06	0.000449922
Bt.19214.1.S1_at	BE755851	Accession BE755851	1.75766	3.3815	8.63365	5.33e-13	3.16e-10
Bt.16350.2.A1_s_at	GBP5	guanylate binding protein 5	1.75315	3.37094	4.29951	4.88e-05	0.00179337
Bt.19462.1.A1_at	MRM1	mitochondrial rRNA methyltransferase 1 homolog (S. cerevisiae)	1.73004	3.31737	4.54434	1.97e-05	0.000845434
Bt.8131.1.S1_at	ALCAM	activated leukocyte cell adhesion molecule	1.7129	3.2782	7.66296	4.1e-11	1.31e-08
Bt.16201.1.S1_at	S100A9	S100 calcium binding protein A9	1.71123	3.2744	4.98217	3.67e-06	0.000225476
Bt.10630.1.S1_at	NMB	neuromedin B	1.7071	3.26503	6.0854	4.01e-08	4.8e-06
Bt.22360.1.S1_at	BF655380	Accession BF655380	1.70046	3.25005	11.0647	1.1e-17	8.29e-14
Bt.28015.1.S1_at	LOC407171	Fc gamma 2 receptor	1.6928	3.23283	5.47043	5.19e-07	4.36e-05
Bt.22200.1.S1_at	CB167955	Accession CB167955	1.6851	3.21562	6.51864	6.28e-09	9.88e-07
Bt.2501.2.A1_at	CF930166	Accession CF930166	1.68314	3.21127	9.72138	4.11e-15	3.94e-12
Bt.12636.1.A1_at	SLAMF8	SLAM family member 8	1.67853	3.20102	6.76737	2.13e-09	3.63e-07
Bt.25025.1.S1_at	SLC2A6	solute carrier family 2 (facilitated glucose transporter), member 6	1.66356	3.16798	8.89034	1.69e-13	1.11e-10
Bt.21773.1.A1_at	GBP5	guanylate binding protein 5	1.65005	3.13845	4.18187	7.47e-05	0.00248414
Bt.4353.2.S1_at	EPAS1	endothelial PAS domain protein 1	1.64626	3.13022	6.96946	8.81e-10	1.8e-07
Bt.9004.1.S1_at	BCAT2	branched chain aminotransferase 2, mitochondrial	1.64198	3.12095	5.62105	2.8e-07	2.66e-05
Bt.2529.1.S1_at	MT2A	metallothionein 2A	1.64105	3.11894	4.65463	1.3e-05	0.000594308
Bt.9504.1.A1_at	CCL4	chemokine (C-C motif) ligand 4	1.63672	3.10957	4.8646	5.8e-06	0.000320766
Bt.6261.1.S1_at	CA12	Carbonic anhydrase XII	1.61988	3.0735	3.82615	0.000260048	0.00668334
Bt.4856.1.S2_at	IL1B	interleukin 1, beta	1.61292	3.05871	3.42898	0.000968491	0.0189122
Bt.7967.1.S1_at	LOC515718	Vav 2 protein	1.60328	3.03832	4.72444	9.96e-06	0.00048258
Bt.20904.1.A1_at	EBI3	Epstein-Barr virus induced 3	1.59903	3.0294	6.59112	4.59e-09	7.41e-07
Bt.19482.1.A1_at	TFRC	transferrin receptor (p90, CD71)	1.59422	3.0193	7.31097	1.96e-10	5.41e-08
Bt.25399.1.S1_at	CK964062	Accession CK964062	1.58745	3.00518	10.9638	1.71e-17	8.29e-14
Bt.10111.1.S1_at	CK961063	Accession CK961063	1.58231	2.9945	8.06387	6.85e-12	3.04e-09
Bt.6705.1.S1_at	TBC1D8	TBC1 domain family, member 8 (with GRAM domain)	1.56203	2.95269	7.96954	1.04e-11	4.37e-09
Bt.21927.3.S1_at	SMPD3	Sphingomyelin phosphodiesterase 3, neutral membrane (neutral sphingomyelinase II)	1.55425	2.9368	5.98583	6.11e-08	6.91e-06
Bt.16271.1.S1_at	CLEC4E	C-type lectin domain family 4, member E	1.53226	2.89239	7.27147	2.33e-10	6.3e-08
Bt.24665.1.S1_at	CIITA_Hsa	class II, major histocompatibility complex, transactivator	1.52419	2.87626	7.71486	3.25e-11	1.12e-08
Bt.4856.1.S1_at	IL1B	interleukin 1, beta	1.523	2.87388	3.55054	0.000653625	0.0138038
Bt.26777.1.S1_at	CK773021	Accession CK773021	1.49923	2.82691	7.12463	4.45e-10	1.09e-07
Bt.6069.1.S1_at	CK957877	Accession CK957877	1.4989	2.82628	5.57439	3.39e-07	3.1e-05
Bt.9560.1.S1_at	CCL20	chemokine (C-C motif) ligand 20	1.48671	2.80249	3.83139	0.000255437	0.00659207
Bt.23126.1.S1_at	NOS2	nitric oxide synthase 2, inducible	1.47433	2.77855	4.97561	3.76e-06	0.000228321
Bt.12756.1.S1_at	TNF	tumor necrosis factor (TNF superfamily, member 2)	1.45029	2.73262	4.68205	1.17e-05	0.000547498
Bt.11221.1.S1_at	GYPC	glycophorin C (Gerbich blood group)	1.44627	2.72503	5.1302	2.04e-06	0.000137425
Bt.25812.1.A1_at	CK773833	Accession CK773833	1.42694	2.68876	4.21776	6.56e-05	0.00224294
Bt.15889.1.S1_at	CK952523	Accession CK952523	1.42681	2.68851	4.83641	6.47e-06	0.000349951
Bt.21980.1.S1_at	CD72	CD72 molecule	1.41361	2.66403	6.22415	2.22e-08	3.04e-06
Bt.20032.1.A1_at	CB534270	Accession CB534270	1.39833	2.63595	6.07348	4.22e-08	5e-06
Bt.27300.1.A1_at	RASGRP1	RAS guanyl releasing protein 1 (calcium and DAG-regulated)	1.36199	2.5704	5.93217	7.66e-08	8.28e-06
Bt.27365.1.A1_at	CD38	CD38 molecule	1.34666	2.54323	4.41324	3.21e-05	0.00128081
Bt.10993.1.S1_at	CB468355	Accession CB468355	1.34032	2.53207	3.87647	0.000218822	0.00590438
Bt.3880.1.S1_at	MARCKSL1	MARCKS-like 1	1.32836	2.51118	5.0876	2.42e-06	0.000160134
Bt.20580.1.S1_at	CK772394	Accession CK772394	1.32808	2.51068	3.35799	0.0012137	0.0222344
Bt.611.1.S1_at	CXCL2	chemokine (C-X-C motif) ligand 2	1.32182	2.49982	3.18886	0.00205321	0.0335169
Bt.20032.2.S1_at	SNAP25	synaptosomal-associated protein, 25kDa	1.31706	2.49158	6.35958	1.25e-08	1.82e-06
Bt.19349.1.A1_at	CK974498	Accession CK974498	1.31623	2.49014	8.97886	1.14e-13	7.85e-11
Bt.26763.2.S1_at	CD33	CD33 molecule	1.3011	2.46417	3.87161	0.00022251	0.00597798
Bt.611.1.S1_x_at	CXCL2	chemokine (C-X-C motif) ligand 2	1.29327	2.45082	3.16257	0.00222461	0.0354769
Bt.12466.1.A1_at	AU278969	Accession AU278969	1.27373	2.41786	6.12584	3.38e-08	4.24e-06
Bt.9054.1.A1_at	PEX5	peroxisomal biogenesis factor 5	1.27263	2.41601	6.86558	1.39e-09	2.5e-07
Bt.16326.1.S1_at	TMEM140	transmembrane protein 140	1.26087	2.39641	4.80659	7.26e-06	0.000377313
Bt.7700.1.S1_at	ACTN1	actinin, alpha 1	1.2542	2.38535	6.41056	1e-08	1.5e-06
Bt.27986.1.S1_at	CD80	CD80 molecule	1.25288	2.38317	4.47241	2.58e-05	0.00107303
Bt.22455.1.S1_at	RHOC	ras homolog gene family, member C	1.2499	2.37825	5.53852	3.93e-07	3.57e-05
Bt.16271.2.A1_at	CLEC4E	C-type lectin domain family 4, member E	1.24848	2.37591	7.07992	5.42e-10	1.23e-07
Bt.958.1.A1_at	TNFAIP6	tumor necrosis factor, alpha-induced protein 6	1.24282	2.3666	3.18	0.00210953	0.0342564
Bt.22773.1.S1_at	SLC25A19	solute carrier family 25 (mitochondrial thiamine pyrophosphate carrier), member 19	1.24087	2.36341	8.6221	5.62e-13	3.18e-10
Bt.1983.1.S1_at	KDM4B	lysine (K)-specific demethylase 4B	1.24026	2.36241	4.79491	7.6e-06	0.000385706
Bt.12732.1.S1_at	NYREN18	NEDD8 ultimate buster-1	1.23665	2.35651	6.99616	7.83e-10	1.62e-07
Bt.9391.2.S1_at	BIRC3	baculoviral IAP repeat-containing 3	1.23124	2.34768	6.10219	3.73e-08	4.6e-06
Bt.4748.1.S1_at	SOD2	superoxide dismutase 2, mitochondrial	1.22555	2.33845	9.92821	1.64e-15	1.7e-12
Bt.17488.1.A1_at	CB430996	Accession CB430996	1.22325	2.33473	5.61114	2.91e-07	2.73e-05
Bt.28798.1.A1_at	ANKRD22	Ankyrin repeat domain 22	1.21369	2.3193	3.98523	0.000150012	0.00434075
Bt.23557.1.S1_at	DENND3	DENN/MADD domain containing 3	1.21216	2.31684	5.05729	2.73e-06	0.000176764
Bt.24675.1.S1_at	PIK3R5	phosphoinositide-3-kinase, regulatory subunit 5	1.19644	2.29174	5.3123	9.86e-07	7.21e-05
Bt.632.1.S1_at	TIMP1	TIMP metallopeptidase inhibitor 1	1.19564	2.29046	6.09161	3.91e-08	4.76e-06
Bt.13307.1.S1_at	CF931159	Accession CF931159	1.18576	2.27483	4.23492	6.17e-05	0.00212552
Bt.26426.1.A1_at	RBM43	RNA binding motif protein 43	1.17536	2.25849	6.15799	2.95e-08	3.78e-06
Bt.19592.1.A1_at	AQP9	aquaporin 9	1.17389	2.2562	3.18976	0.00204756	0.0334686
Bt.21222.1.S1_at	KIAA0922_Hsa	KIAA0922	1.16328	2.23966	7.14948	3.99e-10	1.03e-07
Bt.20286.1.S1_at	PDE4B	phosphodiesterase 4B, cAMP-specific (phosphodiesterase E4 dunce homolog, Drosophila)	1.15703	2.22997	3.27102	0.00159382	0.0274213
Bt.2610.1.S1_at	MOCOS	molybdenum cofactor sulfurase	1.15254	2.22305	6.82995	1.62e-09	2.88e-07
Bt.14266.1.A1_a_at	AGMAT	agmatine ureohydrolase (agmatinase)	1.15116	2.22092	4.79748	7.52e-06	0.000383469
Bt.11599.1.S1_at	CK944968	Accession CK944968	1.14511	2.21163	5.43375	6.03e-07	4.9e-05
Bt.28073.1.S1_at	PSTPIP2	proline-serine-threonine phosphatase interacting protein 2	1.14374	2.20953	7.35026	1.64e-10	4.65e-08
Bt.29716.1.S1_at	GJB2	gap junction protein, beta 2, 26kDa	1.14121	2.20566	5.0858	2.44e-06	0.000160427
Bt.12285.2.S1_a_at	NMI	N-myc (and STAT) interactor	1.14088	2.20516	7.08248	5.36e-10	1.23e-07
Bt.9265.1.A1_at	BATF	basic leucine zipper transcription factor, ATF-like	1.13091	2.18997	5.31511	9.75e-07	7.17e-05
Bt.24012.1.A1_at	GBP1_Hsa	guanylate binding protein 1, interferon-inducible, 67kDa	1.12723	2.18439	3.11697	0.00255393	0.03991
Bt.611.1.S2_at	CXCL2	chemokine (C-X-C motif) ligand 2	1.1269	2.18389	3.81015	0.000274644	0.00700061
Bt.632.1.S1_s_at	TIMP1	TIMP metallopeptidase inhibitor 1	1.12584	2.18228	5.7505	1.64e-07	1.66e-05
Bt.21773.2.S1_at	GBP5	Guanylate binding protein 5	1.12562	2.18195	3.43302	0.000956033	0.0187391
Bt.27986.1.A1_at	CD80	CD80 molecule	1.12224	2.17684	4.34163	4.18e-05	0.00156214
Bt.9265.2.S1_at	BATF	basic leucine zipper transcription factor, ATF-like	1.12205	2.17655	5.51096	4.4e-07	3.85e-05
Bt.19281.1.A1_at	CDGAP_Hsa	Cdc42 GTPase-activating protein	1.11216	2.16169	6.75969	2.2e-09	3.71e-07
Bt.27976.1.S1_at	TIMP1	TIMP metallopeptidase inhibitor 1	1.10411	2.14967	5.83071	1.17e-07	1.21e-05
Bt.16201.2.A1_at	S100A9	S100 calcium binding protein A9	1.10126	2.14541	4.68234	1.17e-05	0.000547498
Bt.9974.1.S1_a_at	CCL3	chemokine (C-C motif) ligand 3	1.10081	2.14475	3.69253	0.000408638	0.00950101
Bt.29514.1.A1_at	CK975559	Accession CK975559	1.0999	2.1434	4.25386	5.76e-05	0.00202385
Bt.19006.2.A1_at	UPB1	Ureidopropionase, beta	1.09842	2.14121	5.97616	6.36e-08	7.13e-06
Bt.18962.1.A1_at	AOAH	acyloxyacyl hydrolase (neutrophil)	1.09739	2.13968	3.84165	0.000246615	0.00644464
Bt.23152.1.S1_at	RETN	resistin	1.09386	2.13445	4.29616	4.94e-05	0.00180143
Bt.19405.1.A1_at	P2RY13	purinergic receptor P2Y, G-protein coupled, 13	1.08729	2.12474	3.58393	0.000585868	0.012671
Bt.526.1.S1_at	PROCR	protein C receptor, endothelial (EPCR)	1.08691	2.12418	4.18478	7.39e-05	0.00247821
Bt.29894.1.S1_at	CK957170	Accession CK957170	1.08281	2.11815	4.93629	4.39e-06	0.000258736
Bt.19083.1.S1_at	ANKRD22	ankyrin repeat domain 22	1.07657	2.10902	3.6989	0.000400011	0.00940594
Bt.28088.1.S1_at	CXCL13	chemokine (C-X-C motif) ligand 13	1.07434	2.10575	3.60848	0.00054034	0.0118125
Bt.22065.1.S1_at	CK950811	Accession CK950811	1.0687	2.09754	2.7014	0.00845861	0.0946345
Bt.4353.1.S1_at	EPAS1	endothelial PAS domain protein 1	1.05532	2.07817	5.70426	1.98e-07	1.97e-05
Bt.5273.1.S1_at	ITGAV	integrin, alpha V (vitronectin receptor, alpha polypeptide, antigen CD51)	1.05382	2.07602	3.93919	0.000176137	0.00496817
Bt.26777.2.S1_at	CK837087	Accession CK837087	1.04657	2.06561	6.78091	2.01e-09	3.52e-07
Bt.4378.1.S1_at	ECE1	endothelin converting enzyme 1	1.04605	2.06488	4.17388	7.69e-05	0.00252276
Bt.7788.1.S1_at	CCDC80	coiled-coil domain containing 80	1.04512	2.06354	4.95507	4.08e-06	0.000243884
Bt.142.1.S1_at	NCF1	neutrophil cytosolic factor 1	1.04506	2.06345	7.69501	3.55e-11	1.19e-08
Bt.28704.1.S1_at	PLSCR4	phospholipid scramblase 4	1.04401	2.06195	4.12802	9.06e-05	0.00286688
Bt.20161.1.S1_at	RASSF4	Ras association (RalGDS/AF-6) domain family member 4	1.04313	2.06069	4.82113	6.87e-06	0.000364968
Bt.17777.3.S1_at	OPTN	optineurin	1.04059	2.05707	6.11185	3.58e-08	4.46e-06
Bt.22773.2.S1_at	SLC25A19	solute carrier family 25 (mitochondrial thiamine pyrophosphate carrier), member 19	1.03508	2.04923	7.77934	2.44e-11	9.2e-09
Bt.21009.1.S1_at	PLEKHA5	Pleckstrin homology domain containing, family A member 5	1.0344	2.04827	3.83376	0.000253368	0.00655227
Bt.22496.1.S1_at	CBR3	carbonyl reductase 3	1.03132	2.0439	8.09934	5.84e-12	2.69e-09
Bt.12805.1.S1_at	PLBD1	phospholipase B domain containing 1	1.028	2.0392	5.32824	9.24e-07	6.88e-05
Bt.1433.1.S1_at	DIXDC1	DIX domain containing 1	1.02637	2.03689	4.26826	5.47e-05	0.0019483
Bt.24750.2.S1_a_at	ECE1	endothelin converting enzyme 1	1.02595	2.0363	4.46864	2.62e-05	0.00108099
Bt.20822.1.A1_at	CB429610	Accession CB429610	1.02593	2.03627	4.87	5.68e-06	0.000315514
Bt.26578.1.S1_at	SLC13A3	solute carrier family 13 (sodium-dependent dicarboxylate transporter), member 3	1.02556	2.03574	5.23132	1.37e-06	9.54e-05
Bt.29312.1.A1_at	CK965687	Accession CK965687	1.02476	2.03462	6.22625	2.2e-08	3.04e-06
Bt.522.1.S1_at	IL15	interleukin 15	1.01832	2.02556	4.1179	9.39e-05	0.00293935
Bt.16521.2.A1_at	PION	pigeon homolog (Drosophila)	1.01546	2.02154	7.83539	1.9e-11	7.63e-09
Bt.1369.1.S1_at	SLC39A2	solute carrier family 39 (zinc transporter), member 2	1.0121	2.01684	4.41374	3.21e-05	0.00128081
Bt.329.1.S1_at	DNTT	deoxynucleotidyltransferase, terminal	1.00537	2.00746	5.27902	1.13e-06	8.06e-05
Bt.17377.1.S1_at	MOBKL2B	MOB1, Mps One Binder kinase activator-like 2B (yeast)	0.999752	1.99966	3.89805	0.000203125	0.00556534
Bt.9360.1.S1_at	S100A8	S100 calcium binding protein A8	0.999543	1.99937	3.64283	0.00048226	0.0106551
Bt.23126.2.A1_at	NOS2	nitric oxide synthase 2, inducible	0.996913	1.99573	4.79931	7.47e-06	0.000382336
Bt.17136.1.A1_at	CB426702	Accession CB426702	0.994929	1.99298	3.09387	0.0027376	0.0423018
Bt.17901.2.A1_at	REPS2	RALBP1 associated Eps domain containing 2	0.993981	1.99167	4.92523	4.58e-06	0.000268883
Bt.9714.1.S1_at	ACTG2	actin, gamma 2, smooth muscle, enteric	0.988382	1.98396	4.3791	3.64e-05	0.00140519
Bt.4509.1.S1_at	CK849639	Accession CK849639	0.981564	1.9746	5.01258	3.25e-06	0.000202401
Bt.16326.2.S1_at	TMEM140	transmembrane protein 140	0.978899	1.97096	4.59348	1.64e-05	0.000727765
Bt.16521.1.S1_at	PION	pigeon homolog (Drosophila)	0.966656	1.95431	7.06662	5.75e-10	1.28e-07
Bt.16018.1.S1_a_at	CASP4	caspase 4, apoptosis-related cysteine peptidase	0.965591	1.95286	8.77046	2.89e-13	1.8e-10
Bt.28646.1.S1_at	LOC614655	Similar to DNA segment, Chr 15, Wayne State University 75, expressed	0.961138	1.94685	4.69612	1.11e-05	0.000524814
Bt.18827.1.A1_at	LOC529195	similar to Mediterranean fever protein	0.960455	1.94592	2.81854	0.00610403	0.0761565
Bt.23597.1.S1_at	NUPR1	nuclear protein, transcriptional regulator, 1	0.959685	1.94489	6.89482	1.22e-09	2.23e-07
Bt.17901.1.S1_at	REPS2	RALBP1 associated Eps domain containing 2	0.954247	1.93757	4.83419	6.53e-06	0.000349993
Bt.9774.1.S1_a_at	C15orf48_Hsa	chromosome 15 open reading frame 48	0.953972	1.9372	10.6281	7.44e-17	2.31e-13
Bt.17777.2.S1_at	OPTN	optineurin	0.947606	1.92867	6.17245	2.77e-08	3.63e-06
Bt.21088.1.S1_at	CCL22	chemokine (C-C motif) ligand 22	0.94388	1.92369	2.70542	0.00836568	0.0940025
Bt.4509.2.S1_at	RASSF4	Ras association (RalGDS/AF-6) domain family member 4	0.940405	1.91907	4.7188	1.02e-05	0.000488691
Bt.27757.1.S1_at	CK849256	Accession CK849256	0.93906	1.91728	6.0191	5.31e-08	6.11e-06
Bt.5420.1.A1_at	PCP4L1	Purkinje cell protein 4 like 1	0.927407	1.90185	5.21435	1.46e-06	0.000100414
Bt.14223.1.A1_at	CB420095	Accession CB420095	0.923376	1.89655	4.75262	8.94e-06	0.000441232
Bt.2359.1.A1_at	FYN	FYN oncogene related to SRC, FGR, YES	0.921055	1.8935	4.91217	4.82e-06	0.00028029
Bt.8127.1.S2_at	HPSE	heparanase	0.916224	1.88717	2.91578	0.00462412	0.0617824
Bt.3251.1.S1_at	CK771088	Accession CK771088	0.913425	1.88351	3.77474	0.000309789	0.00769154
Bt.5273.1.S2_at	ITGAV	integrin, alpha V (vitronectin receptor, alpha polypeptide, antigen CD51)	0.912358	1.88212	3.95476	0.000166852	0.00473853
Bt.16236.1.A1_at	JPH1	junctophilin 1	0.911026	1.88038	3.80871	0.000276003	0.00702087
Bt.22584.1.A1_at	FCHSD2	FCH and double SH3 domains 2	0.909315	1.87815	4.39579	3.43e-05	0.00134456
Bt.19006.1.A1_at	UPB1	ureidopropionase, beta	0.906262	1.87418	4.77667	8.15e-06	0.000407123
Bt.10381.1.S1_at	FNBP1	formin binding protein 1	0.901601	1.86814	9.03389	8.87e-14	6.49e-11
Bt.20516.1.S1_at	LOC614669	Similar to UPF0326 protein FAM152B	0.90033	1.86649	4.80116	7.42e-06	0.000381198
Bt.9974.1.S1_at	CCL3	chemokine (C-C motif) ligand 3	0.898173	1.8637	3.77838	0.000305981	0.00762745
Bt.20532.1.S1_at	PSMB9	proteasome (prosome, macropain) subunit, beta type, 9 (large multifunctional peptidase 2)	0.898052	1.86355	4.23802	6.1e-05	0.00210765
Bt.10604.1.A1_at	FYN	FYN oncogene related to SRC, FGR, YES	0.892594	1.85651	4.10845	9.71e-05	0.00302765
Bt.15758.1.S1_at	PTGS2	prostaglandin-endoperoxide synthase 2 (prostaglandin G/H synthase and cyclooxygenase)	0.890276	1.85353	3.16479	0.00220965	0.0354199
Bt.6775.1.S1_at	ANXA3	annexin A3	0.886492	1.84868	3.43781	0.000941482	0.0185302
Bt.12732.2.S1_at	NYREN18	NEDD8 ultimate buster-1	0.884192	1.84573	7.05706	6e-10	1.3e-07
Bt.26100.2.A1_at	GDPD1	Glycerophosphodiester phosphodiesterase domain containing 1	0.883531	1.84489	5.42744	6.18e-07	4.99e-05
Bt.17777.1.S1_at	OPTN	optineurin	0.879175	1.83932	6.49091	7.08e-09	1.1e-06
Bt.24600.1.S1_at	AATK	apoptosis-associated tyrosine kinase	0.878063	1.83791	2.73378	0.00773624	0.088774
Bt.18982.1.A1_at	STXBP6	syntaxin binding protein 6 (amisyn)	0.878001	1.83783	3.29973	0.00145745	0.0257152
Bt.1303.1.S1_at	TCF7L2	transcription factor 7-like 2 (T-cell specific, HMG-box)	0.871523	1.82959	5.53221	4.03e-07	3.61e-05
Bt.23555.1.S1_at	COL13A1	collagen, type XIII, alpha 1	0.870932	1.82884	4.58249	1.71e-05	0.000753145
Bt.248.1.S1_at	CD38	CD38 molecule	0.868148	1.82532	3.32085	0.00136421	0.0242767
Bt.26926.1.S1_at	BI537878	Accession BI537878	0.867857	1.82495	4.2982	4.9e-05	0.00179337
Bt.4419.1.S1_at	PVRL2	Poliovirus receptor-related 2 (herpesvirus entry mediator B)	0.867833	1.82492	5.50459	4.51e-07	3.93e-05
Bt.26100.1.S1_at	GDPD1	Glycerophosphodiester phosphodiesterase domain containing 1	0.863768	1.81979	4.37157	3.75e-05	0.00142949
Bt.3841.2.S1_at	CD83	CD83 molecule	0.85685	1.81108	4.38825	3.52e-05	0.00137383
Bt.7641.2.S1_a_at	PDXK	pyridoxal (pyridoxine, vitamin B6) kinase	0.854403	1.80801	5.61476	2.87e-07	2.71e-05
Bt.20276.2.A1_at	MBOAT1	membrane bound O-acyltransferase domain containing 1	0.852473	1.80559	6.77758	2.04e-09	3.52e-07
Bt.27909.1.S1_at	SERPINB1	serpin peptidase inhibitor, clade B (ovalbumin), member 1	0.850048	1.80256	5.22587	1.4e-06	9.64e-05
Bt.24434.1.A1_at	SEMA6A	sema domain, transmembrane domain (TM), and cytoplasmic domain, (semaphorin) 6A	0.849109	1.80139	4.68782	1.15e-05	0.000539659
Bt.25226.1.A1_at	BF600689	Accession BF600689	0.849077	1.80135	6.06009	4.46e-08	5.24e-06
Bt.4199.1.S1_at	IL1RN	interleukin 1 receptor antagonist	0.845385	1.79674	5.38926	7.22e-07	5.66e-05
Bt.19481.1.S1_at	CB463710	Accession CB463710	0.84074	1.79097	6.45913	8.11e-09	1.23e-06
Bt.17644.1.A1_at	C12orf39_Hsa	chromosome 12 open reading frame 39	0.837965	1.78753	5.49638	4.67e-07	3.99e-05
Bt.16068.1.A1_at	GCLC	Glutamate-cysteine ligase, catalytic subunit	0.835784	1.78483	4.6359	1.4e-05	0.000626562
Bt.23555.2.S1_at	CK773270	Accession CK773270	0.833729	1.78229	4.17731	7.59e-05	0.00250938
Bt.4342.1.S1_at	SELP	selectin P	0.832496	1.78076	3.64396	0.000480463	0.0106343
Bt.17195.1.A1_at	CB427688	Accession CB427688	0.832148	1.78033	3.57497	0.000603351	0.0129621
Bt.28399.1.S1_at	HIVEP2	human immunodeficiency virus type I enhancer binding protein 2	0.831407	1.77942	5.2749	1.15e-06	8.15e-05
Bt.6623.2.S1_at	BF603294	Accession BF603294	0.828356	1.77566	2.89582	0.0048977	0.0643321
Bt.4884.1.S1_at	RILPL2	Rab interacting lysosomal protein-like 2	0.816719	1.7614	5.52438	4.16e-07	3.7e-05
Bt.28655.1.S1_at	LOC533883	Similar to Uncharacterized protein KIAA1671	0.814327	1.75848	6.19836	2.48e-08	3.28e-06
Bt.8352.2.S1_a_at	ZMYND15	zinc finger, MYND-type containing 15	0.813171	1.75707	5.72614	1.81e-07	1.82e-05
Bt.22364.1.S1_at	STAT1	Signal transducer and activator of transcription 1, 91kDa	0.811946	1.75558	3.25278	0.00168661	0.028675
Bt.14223.2.S1_at	CB437319	Accession CB437319	0.80784	1.75059	4.9779	3.73e-06	0.000227388
Bt.12285.3.S1_a_at	NMI	N-myc (and STAT) interactor	0.806042	1.74841	6.65633	3.46e-09	5.73e-07
Bt.4641.1.S1_at	STAT5A	signal transducer and activator of transcription 5A	0.806022	1.74838	6.948	9.68e-10	1.85e-07
Bt.21369.2.S1_at	AW653812	Accession AW653812	0.805613	1.74789	6.28644	1.7e-08	2.44e-06
Bt.16018.1.S2_at	CASP4	caspase 4, apoptosis-related cysteine peptidase	0.802275	1.74385	9.08437	7.08e-14	5.5e-11
Bt.17161.1.S1_at	CB434547	Accession CB434547	0.800317	1.74148	4.89445	5.17e-06	0.000295011
Bt.5420.1.A1_a_at	PCP4L1	Purkinje cell protein 4 like 1	0.794521	1.7345	4.78768	7.81e-06	0.000394984
Bt.12638.1.S1_at	PML	promyelocytic leukemia	0.791837	1.73128	3.49373	0.000786298	0.0159816
Bt.17669.1.S1_a_at	RELB	v-rel reticuloendotheliosis viral oncogene homolog B	0.784199	1.72214	5.58562	3.24e-07	2.98e-05
Bt.17794.2.A1_at	ACTN1	actinin, alpha 1	0.783484	1.72128	3.72098	0.000371441	0.00888529
Bt.11304.1.S1_at	PNKD	paroxysmal nonkinesigenic dyskinesia	0.782922	1.72061	3.76745	0.000317536	0.00785256
Bt.15822.1.S1_at	FGR	Gardner-Rasheed feline sarcoma viral (v-fgr) oncogene homolog	0.771568	1.70712	5.46303	5.35e-07	4.43e-05
Bt.17398.1.A1_at	CB538309	Accession CB538309	0.769401	1.70456	4.67528	1.2e-05	0.000557619
Bt.4378.2.S1_a_at	ECE1	endothelin converting enzyme 1	0.768458	1.70345	3.71637	0.000377247	0.00897242
Bt.27029.1.S1_at	TMEM45B	transmembrane protein 45B	0.767077	1.70182	5.95692	6.9e-08	7.64e-06
Bt.25185.1.S1_at	SH3D19	SH3 domain containing 19	0.766229	1.70082	4.16157	8.03e-05	0.00258208
Bt.4130.1.S1_at	F5	coagulation factor V (proaccelerin, labile factor)	0.765586	1.70006	4.46872	2.61e-05	0.00108099
Bt.21770.1.S1_at	SLC29A1	solute carrier family 29 (nucleoside transporters), member 1	0.765585	1.70006	3.21621	0.00188808	0.0313144
Bt.17514.1.S1_at	CB457261	Accession CB457261	0.764192	1.69842	2.99577	0.00366317	0.0513711
Bt.4263.1.S1_at	GRK5	G protein-coupled receptor kinase 5	0.760675	1.69428	4.25891	5.66e-05	0.00200411
Bt.209.2.S1_a_at	M26245	Accession M26245	0.759693	1.69313	3.39545	0.0010778	0.0204996
Bt.15802.1.S1_at	KLF5	Kruppel-like factor 5 (intestinal)	0.757591	1.69067	3.29857	0.00146274	0.025772
Bt.21369.1.S1_at	CB435923	Accession CB435923	0.756864	1.68981	6.93064	1.04e-09	1.97e-07
Bt.20416.1.S1_at	TAP1	transporter 1, ATP-binding cassette, sub-family B (MDR/TAP)	0.750873	1.68281	3.74149	0.000346656	0.00837292
Bt.3624.1.S1_at	PSMB10	proteasome (prosome, macropain) subunit, beta type, 10	0.749782	1.68154	5.37099	7.78e-07	5.93e-05
Bt.20318.1.S1_a_at	NQO2	NAD(P)H dehydrogenase, quinone 2	0.742932	1.67357	3.99388	0.000145539	0.00426596
Bt.5406.1.S1_at	DENND5A	DENN/MADD domain containing 5A	0.741292	1.67167	9.99531	1.22e-15	1.51e-12
Bt.24197.1.A1_at	BP106777	Accession BP106777	0.740971	1.6713	3.43283	0.000956613	0.0187391
Bt.26983.1.S1_at	CASP1	caspase 1, apoptosis-related cysteine peptidase (interleukin 1, beta, convertase)	0.739771	1.66991	4.93954	4.33e-06	0.000256692
Bt.209.1.S1_x_at	LYZ2	lysozyme C-2	0.739646	1.66977	3.43044	0.000963956	0.0188532
Bt.3884.1.S1_at	MVD	mevalonate (diphospho) decarboxylase	0.739273	1.66933	5.38731	7.28e-07	5.66e-05
Bt.3716.1.A1_at	SMPD3	sphingomyelin phosphodiesterase 3, neutral membrane (neutral sphingomyelinase II)	0.728289	1.65667	4.90753	4.91e-06	0.000283017
Bt.4737.1.S2_at	PRNP	prion protein (p27-30) (Creutzfeldt-Jakob disease, Gerstmann-Strausler-Scheinker syndrome, fatal familial insomnia)	0.727461	1.65572	5.04906	2.82e-06	0.000181657
Bt.23126.2.S1_at	NOS2	nitric oxide synthase 2, inducible	0.721321	1.64869	3.93576	0.000178252	0.00501648
Bt.4614.1.S1_at	SLC37A1	solute carrier family 37 (glycerol-3-phosphate transporter), member 1	0.721072	1.64841	4.16826	7.84e-05	0.00254066
Bt.13247.1.S1_at	HEBP2	heme binding protein 2	0.720285	1.64751	3.65542	0.000462497	0.0104033
Bt.24605.1.S1_at	CK775036	Accession CK775036	0.720112	1.64731	3.39073	0.00109409	0.0206994
Bt.8624.1.S1_at	ARG2	arginase, type II	0.7195	1.64661	3.06239	0.00300778	0.0450314
Bt.20694.1.A1_at	CB429364	Accession CB429364	0.712044	1.63812	3.86489	0.000227711	0.00606531
Bt.20490.1.S1_at	CDC42EP4	CDC42 effector protein (Rho GTPase binding) 4	0.711167	1.63713	3.52138	0.000718825	0.0148777
Bt.24074.1.A1_at	PIP4K2A	Phosphatidylinositol-5-phosphate 4-kinase, type II, alpha	0.706974	1.63238	7.61206	5.14e-11	1.6e-08
Bt.20862.1.A1_at	MTHFD2	methylenetetrahydrofolate dehydrogenase (NADP+ dependent) 2, methenyltetrahydrofolate cyclohydrolase	0.706901	1.63229	2.97307	0.00391514	0.0541115
Bt.462.1.S1_at	PRKAR2B	protein kinase, cAMP-dependent, regulatory, type II, beta	0.706524	1.63187	5.86313	1.02e-07	1.08e-05
Bt.28395.1.S1_at	WDR54	WD repeat domain 54	0.706502	1.63184	4.83534	6.5e-06	0.000349951
Bt.5432.1.S1_at	TNIP1	TNFAIP3 interacting protein 1	0.704675	1.62978	4.20992	6.75e-05	0.00230092
Bt.20276.1.S1_at	MBOAT1	Membrane bound O-acyltransferase domain containing 1	0.704362	1.62942	5.63585	2.63e-07	2.52e-05
Bt.24513.1.S1_at	USP12	ubiquitin specific peptidase 12	0.70403	1.62905	5.34489	8.64e-07	6.51e-05
Bt.5432.3.S1_at	TNIP1	TNFAIP3 interacting protein 1	0.695927	1.61992	5.10758	2.24e-06	0.000149529
Bt.5682.1.S1_at	BE683785	Accession BE683785	0.69439	1.6182	4.8435	6.3e-06	0.000342025
Bt.21336.2.S1_a_at	MAD2L2	MAD2 mitotic arrest deficient-like 2 (yeast)	0.688334	1.61142	4.09065	0.00010346	0.00317376
Bt.209.1.S1_at	LYZ2	lysozyme C-2	0.688208	1.61128	3.2172	0.00188232	0.0312606
Bt.16467.1.S1_at	KLHL8	kelch-like 8 (Drosophila)	0.687583	1.61058	3.98172	0.000151868	0.00438303
Bt.797.1.S1_at	HVCN1	hydrogen voltage-gated channel 1	0.685383	1.60813	2.91755	0.00460059	0.0615371
Bt.8984.1.S1_at	PARP11	poly (ADP-ribose) polymerase family, member 11	0.685061	1.60777	4.88091	5.45e-06	0.000307919
Bt.26040.1.A1_at	CA5B	carbonic anhydrase VB, mitochondrial	0.683221	1.60572	4.89427	5.17e-06	0.000295011
Bt.16467.2.A1_at	KLHL8	Kelch-like 8 (Drosophila)	0.681573	1.60389	4.17285	7.71e-05	0.00252544
Bt.9296.1.A1_at	GBP1_Hsa	guanylate binding protein 1, interferon-inducible, 67kDa	0.680645	1.60286	3.3997	0.00106335	0.0203492
Bt.4042.1.S1_at	AW431834	Accession AW431834	0.677591	1.59947	5.4766	5.06e-07	4.28e-05
Bt.25023.1.A1_at	CLEC6A	C-type lectin domain family 6, member A	0.674237	1.59575	3.51536	0.000733042	0.0151467
Bt.9542.1.S1_at	PTPN1	protein tyrosine phosphatase, non-receptor type 1	0.673014	1.5944	3.50398	0.000760604	0.0155611
Bt.4943.1.S1_at	PVRL2	Poliovirus receptor-related 2 (herpesvirus entry mediator B)	0.66705	1.58782	4.87157	5.65e-06	0.000315001
Bt.22050.1.S1_at	HCK	hemopoietic cell kinase	0.666825	1.58758	7.67549	3.88e-11	1.27e-08
Bt.17794.1.S1_at	ACTN1	actinin, alpha 1	0.666289	1.58699	3.34199	0.00127651	0.0231128
Bt.5432.2.S1_at	TNIP1	TNFAIP3 interacting protein 1	0.664718	1.58526	4.80841	7.21e-06	0.000376908
Bt.3891.1.S1_at	FADS2	fatty acid desaturase 2	0.660392	1.58051	3.03647	0.0032486	0.0476418
Bt.6067.1.S1_at	SH2D3C	SH2 domain containing 3C	0.658673	1.57863	5.25114	1.26e-06	8.91e-05
Bt.15887.2.S1_a_at	ZNRF1	zinc and ring finger 1	0.658436	1.57837	7.08049	5.41e-10	1.23e-07
Bt.22726.1.A1_at	CA8	Carbonic anhydrase VIII	0.658243	1.57816	3.31257	0.00140007	0.0248438
Bt.4755.1.S1_at	ZMIZ2	zinc finger, MIZ-type containing 2	0.656655	1.57642	5.45326	5.57e-07	4.58e-05
Bt.29716.1.A1_at	GJB2	gap junction protein, beta 2, 26kDa	0.655565	1.57523	4.11747	9.4e-05	0.00293935
Bt.8064.1.S1_at	LIMD2	LIM domain containing 2	0.655214	1.57485	4.24764	5.89e-05	0.00204684
Bt.9391.1.A1_at	BIRC3	baculoviral IAP repeat-containing 3	0.652214	1.57158	6.21425	2.32e-08	3.12e-06
Bt.6685.1.S1_at	MTHFD2	methylenetetrahydrofolate dehydrogenase (NADP+ dependent) 2, methenyltetrahydrofolate cyclohydrolase	0.651819	1.57115	3.25558	0.00167202	0.0285299
Bt.15886.1.S1_at	ACSL5	acyl-CoA synthetase long-chain family member 5	0.651425	1.57072	5.84521	1.1e-07	1.15e-05
Bt.18469.1.S1_at	LOC784517	similar to cationic amino acid transporter 5	0.650095	1.56927	3.02435	0.00336731	0.0485916
Bt.26567.1.S1_at	AP4S1	adaptor-related protein complex 4, sigma 1 subunit	0.648734	1.56779	5.34921	8.49e-07	6.44e-05
Bt.21945.1.S1_at	CK951962	Accession CK951962	0.64798	1.56697	3.99742	0.000143744	0.00423704
Bt.8012.1.S1_at	HIVEP2	human immunodeficiency virus type I enhancer binding protein 2	0.647722	1.56669	4.57136	1.78e-05	0.00077716
Bt.26232.1.S1_at	CF763946	Accession CF763946	0.643918	1.56257	4.24926	5.86e-05	0.00204064
Bt.4737.1.S2_s_at	PRNP	prion protein (p27-30) (Creutzfeldt-Jakob disease, Gerstmann-Strausler-Scheinker syndrome, fatal familial insomnia)	0.64367	1.5623	4.78388	7.93e-06	0.000399192
Bt.5756.1.A1_at	CK945574	Accession CK945574	0.637852	1.55601	6.16081	2.91e-08	3.77e-06
Bt.27081.1.S1_at	POLK	polymerase (DNA directed) kappa	0.633879	1.55173	4.98131	3.68e-06	0.000225476
Bt.8993.1.S1_at	CB456543	Accession CB456543	0.630499	1.5481	4.31818	4.56e-05	0.00169205
Bt.20591.1.S1_at	CB441467	Accession CB441467	0.627464	1.54485	3.51335	0.000737845	0.0152206
Bt.27404.1.S1_at	ABHD2	abhydrolase domain containing 2	0.626514	1.54383	5.07714	2.52e-06	0.000165142
Bt.5756.2.S1_at	CK946118	Accession CK946118	0.62622	1.54352	5.53247	4.03e-07	3.61e-05
Bt.21999.1.S1_at	CCDC88A	Coiled-coil domain containing 88A	0.625512	1.54276	6.14934	3.06e-08	3.88e-06
Bt.1323.1.S1_at	TRIP10	thyroid hormone receptor interactor 10	0.621391	1.53836	3.02264	0.00338434	0.0486079
Bt.17646.1.A1_at	TFCP2	transcription factor CP2	0.619824	1.53669	6.21299	2.33e-08	3.12e-06
Bt.6786.1.S1_at	CB462124	Accession CB462124	0.618599	1.53538	4.16476	7.94e-05	0.00256609
Bt.13810.1.S1_at	TMEM149	Transmembrane protein 149	0.618201	1.53496	6.90052	1.19e-09	2.21e-07
Bt.2084.1.S1_at	TRAF7	TNF receptor-associated factor 7	0.617231	1.53393	7.08172	5.38e-10	1.23e-07
Bt.27822.2.S1_at	SNX10	sorting nexin 10	0.61658	1.53324	5.46743	5.25e-07	4.39e-05
Bt.6219.1.S1_at	NINJ1	ninjurin 1	0.614356	1.53087	3.67692	0.00043053	0.00988075
Bt.20591.2.A1_at	CB456232	Accession CB456232	0.613296	1.52975	3.46141	0.000872753	0.0173699
Bt.18751.1.S1_at	PIP4K2A	phosphatidylinositol-5-phosphate 4-kinase, type II, alpha	0.610399	1.52668	4.88823	5.29e-06	0.000300643
Bt.16679.1.A1_at	CB431694	Accession CB431694	0.606265	1.52231	4.57955	1.73e-05	0.0007562
Bt.22980.1.S1_at	TRIM21	tripartite motif-containing 21	0.605438	1.52144	3.71241	0.000382294	0.00905783
Bt.6685.2.A1_at	MTHFD2	Methylenetetrahydrofolate dehydrogenase (NADP+ dependent) 2, methenyltetrahydrofolate cyclohydrolase	0.601977	1.5178	3.80079	0.000283552	0.00718351
Bt.20318.2.S1_a_at	NQO2	NAD(P)H dehydrogenase, quinone 2	0.601631	1.51743	3.38975	0.00109751	0.0207161
Bt.23977.1.A1_at	BP103828	Accession BP103828	0.598626	1.51427	3.0974	0.00270877	0.0419612
Bt.19107.1.S1_at	BE723026	Accession BE723026	0.598487	1.51413	5.68858	2.12e-07	2.07e-05
Bt.24417.1.A1_at	BI849511	Accession BI849511	0.5957	1.51121	3.7949	0.00028929	0.00726966
Bt.3171.1.A1_at	BI536806	Accession BI536806	0.594277	1.50972	4.02711	0.000129515	0.00386338
Bt.18751.2.A1_s_at	PIP4K2A	phosphatidylinositol-5-phosphate 4-kinase, type II, alpha	0.594234	1.50967	4.64625	1.34e-05	0.000609049
Bt.21736.1.A1_at	CK942651	Accession CK942651	0.593967	1.50939	5.95348	7e-08	7.64e-06
Bt.16930.1.A1_at	BCL3	B-cell CLL/lymphoma 3	0.592631	1.50799	4.49997	2.33e-05	0.000981342
Bt.5604.2.S1_at	BF073015	Accession BF073015	0.590654	1.50593	3.9867	0.000149245	0.00433751
Bt.6406.1.S3_at	CEBPD	CCAAT/enhancer binding protein (C/EBP), delta	0.589828	1.50507	4.20027	6.99e-05	0.00237585
Bt.17263.1.S1_at	LGR4	leucine-rich repeat-containing G protein-coupled receptor 4	0.58872	1.50391	3.93082	0.000181336	0.00506886
Bt.10496.1.A1_at	CK970344	Accession CK970344	0.58826	1.50343	3.21777	0.00187903	0.0312476
Bt.10831.2.S1_at	LYN	v-yes-1 Yamaguchi sarcoma viral related oncogene homolog	0.587966	1.50313	4.53831	2.02e-05	0.000861815
Bt.23640.1.A1_at	TLR3	Toll-like receptor 3	0.587423	1.50256	3.69721	0.000402292	0.00942393
Bt.21336.1.S1_a_at	MAD2L2	MAD2 mitotic arrest deficient-like 2 (yeast)	0.587219	1.50235	3.92024	0.000188113	0.00521145
Bt.4345.1.S1_at	FAS	Fas (TNF receptor superfamily, member 6)	0.58646	1.50156	3.17315	0.00215409	0.0347081
Bt.20099.1.S1_at	SIDT2	SID1 transmembrane family, member 2	0.585464	1.50052	4.0903	0.000103589	0.00317376
Bt.19248.1.A1_at	CB460046	Accession CB460046	0.581073	1.49596	5.22987	1.37e-06	9.54e-05
Bt.27886.1.S1_s_at	VCL	vinculin	0.58017	1.49503	3.65545	0.000462455	0.0104033
Bt.9309.1.A1_at	NFKB1	nuclear factor of kappa light polypeptide gene enhancer in B-cells 1	0.576471	1.4912	4.40494	3.31e-05	0.00131654
Bt.24098.1.A1_at	IFIH1	interferon induced with helicase C domain 1	0.575473	1.49017	2.78147	0.00677458	0.081656
Bt.19800.1.A1_at	CB534578	Accession CB534578	0.575381	1.49007	5.74983	1.64e-07	1.66e-05
Bt.10831.3.A1_at	LYN	V-yes-1 Yamaguchi sarcoma viral related oncogene homolog	0.573164	1.48778	4.72009	1.01e-05	0.000488185
Bt.562.1.S1_at	PFKFB1	6-phosphofructo-2-kinase/fructose-2,6-biphosphatase 1	0.572234	1.48682	4.01506	0.000135116	0.00402084
Bt.14051.1.S1_at	DUSP16	dual specificity phosphatase 16	0.572149	1.48674	3.3606	0.00120373	0.0221169
Bt.6007.1.S1_at	SUV420H2	Suppressor of variegation 4-20 homolog 2 (Drosophila)	0.571671	1.48624	4.43785	2.93e-05	0.00118827
Bt.21178.1.S1_at	MYO1G	myosin IG	0.570642	1.48518	2.98765	0.0037515	0.0523736
Bt.24417.2.S1_at	CF930364	Accession CF930364	0.569119	1.48362	2.90588	0.00475801	0.0628957
Bt.24217.1.S1_at	NFE2	nuclear factor (erythroid-derived 2), 45kDa	0.568048	1.48252	3.66787	0.000443718	0.0100903
Bt.12579.2.A1_at	CB539007	Accession CB539007	0.564424	1.4788	5.07226	2.57e-06	0.000167479
Bt.11525.2.A1_at	RBPMS	RNA binding protein with multiple splicing	0.563696	1.47805	4.71674	1.03e-05	0.000490662
Bt.12579.1.A1_at	CA035416	Accession CA035416	0.561233	1.47553	4.80596	7.28e-06	0.000377313
Bt.15615.1.S1_at	GNAO1	guanine nucleotide binding protein (G protein), alpha activating activity polypeptide O	0.559404	1.47366	2.86149	0.00540361	0.0693596
Bt.5998.1.S1_at	CK845991	Accession CK845991	0.557703	1.47192	3.56552	0.000622354	0.0133015
Bt.3997.1.A1_at	TESK1	testis-specific kinase 1	0.556391	1.47059	4.7085	1.06e-05	0.000504431
Bt.27071.1.S1_at	TRIM38	tripartite motif-containing 38	0.556276	1.47047	4.29881	4.89e-05	0.00179337
Bt.23046.1.A1_at	LOC100140797	similar to Uncharacterized protein C18orf8 (Colon cancer-associated protein Mic1) (Mic-1)	0.55539	1.46957	3.65445	0.000463995	0.0104181
Bt.9083.1.S1_at	TRAF1	TNF receptor-associated factor 1	0.554771	1.46894	3.19902	0.00199035	0.0326191
Bt.23770.1.A1_at	BP102510	Accession BP102510	0.554658	1.46882	3.83592	0.000251503	0.00654488
Bt.1068.1.A1_at	MYBPH	myosin binding protein H	0.553608	1.46775	3.28237	0.00153856	0.0266604
Bt.19024.1.A1_at	NEDD4	neural precursor cell expressed, developmentally down-regulated 4	0.551438	1.46555	4.12165	9.27e-05	0.00291049
Bt.9947.1.S1_at	SNN	stannin	0.549506	1.46358	6.6013	4.39e-09	7.18e-07
Bt.7519.1.S1_at	S1PR2	sphingosine-1-phosphate receptor 2	0.54921	1.46328	2.70287	0.00842457	0.0945787
Bt.6406.2.A1_at	CEBPD	CCAAT/enhancer binding protein (C/EBP), delta	0.549034	1.46311	4.77766	8.12e-06	0.000407123
Bt.28268.1.A1_at	GTF3C1	General transcription factor IIIC, polypeptide 1, alpha 220kDa	0.547159	1.46121	5.67602	2.23e-07	2.17e-05
Bt.20178.1.S1_at	NFKBIB	nuclear factor of kappa light polypeptide gene enhancer in B-cells inhibitor, beta	0.541182	1.45516	3.17061	0.0021708	0.0349322
Bt.7082.1.S1_at	CK957799	Accession CK957799	0.540389	1.45436	4.72412	9.97e-06	0.00048258
Bt.193.1.S1_at	MGAT4A	mannosyl (alpha-1,3-)-glycoprotein beta-1,4-N-acetylglucosaminyltransferase, isozyme A	0.53843	1.45239	4.70317	1.08e-05	0.000512833
Bt.18643.2.S1_at	CFLAR	CASP8 and FADD-like apoptosis regulator	0.536678	1.45063	2.85209	0.00555016	0.0705193
Bt.14031.1.S1_at	SDC4	Syndecan 4	0.536247	1.45019	3.29043	0.00150038	0.0262862
Bt.11525.1.S1_a_at	RBPMS	RNA binding protein with multiple splicing	0.535313	1.44926	4.74637	9.16e-06	0.000448496
Bt.7827.1.A1_at	AV595314	Accession AV595314	0.533755	1.44769	3.89564	0.000204826	0.00559962
Bt.24799.1.S1_at	LOC507426	similar to poly (ADP-ribose) polymerase family, member 3	0.533646	1.44758	4.26142	5.6e-05	0.00199159
Bt.1027.1.S1_at	PRKCD	protein kinase C, delta	0.53212	1.44605	4.67159	1.22e-05	0.000563393
Bt.20318.2.S1_at	CK968180	Accession CK968180	0.530867	1.4448	3.24114	0.00174841	0.0294695
Bt.28367.1.S1_at	CK982730	Accession CK982730	0.53005	1.44398	4.27808	5.27e-05	0.00189623
Bt.28031.1.S1_s_at	SQSTM1	sequestosome 1	0.528711	1.44264	3.42359	0.000985319	0.0191506
Bt.20012.1.S1_at	CDC2L2	cell division cycle 2-like 2 (PITSLRE proteins)	0.528088	1.44202	3.67297	0.000436239	0.00995665
Bt.20307.1.S1_at	DNPEP	aspartyl aminopeptidase	0.524168	1.4381	4.17684	7.61e-05	0.00250938
Bt.15673.1.A1_at	ACBD6	acyl-Coenzyme A binding domain containing 6	0.522273	1.43622	3.23638	0.00177433	0.0297853
Bt.146.1.S1_at	BNBD-4	neutrophil beta-defensin 4	0.521861	1.43581	3.40663	0.00104014	0.0199973
Bt.16180.1.S1_at	PARP11	poly (ADP-ribose) polymerase family, member 11	0.517544	1.43152	5.28	1.12e-06	8.06e-05
Bt.4943.2.S1_at	PVRL2	Poliovirus receptor-related 2 (herpesvirus entry mediator B)	0.516852	1.43083	4.14077	8.65e-05	0.00276031
Bt.8138.1.S1_at	RASSF2	Ras association (RalGDS/AF-6) domain family member 2	0.515993	1.42998	4.2254	6.38e-05	0.00218876
Bt.18355.1.A1_at	CB443368	Accession CB443368	0.514402	1.4284	3.00079	0.00360945	0.0509047
Bt.12916.1.S1_at	GPX3	glutathione peroxidase 3 (plasma)	0.513455	1.42746	4.9073	4.91e-06	0.000283017
Bt.12298.1.S1_at	TLR3	toll-like receptor 3	0.51269	1.42671	3.78986	0.000294287	0.00738031
Bt.22437.1.S1_at	C16orf74_Hsa	chromosome 16 open reading frame 74	0.512455	1.42648	2.7694	0.00700705	0.0830893
Bt.9570.1.S1_at	CK847032	Accession CK847032	0.511072	1.42511	2.86758	0.00531053	0.068667
Bt.27215.1.S1_at	MEMO1	mediator of cell motility 1	0.510824	1.42486	7.74723	2.82e-11	1e-08
Bt.26840.1.A1_at	BP101626	Accession BP101626	0.508904	1.42297	2.93678	0.00435147	0.058735
Bt.21741.2.A1_at	SSBP3	single stranded DNA binding protein 3	0.507936	1.42201	2.71831	0.00807415	0.0916371
Bt.24335.1.S1_at	DAPP1	dual adaptor of phosphotyrosine and 3-phosphoinositides	0.506737	1.42083	3.05397	0.00308414	0.0458895
Bt.6002.1.S1_at	ABCA3	ATP-binding cassette, sub-family A (ABC1), member 3	0.506031	1.42014	4.35243	4.02e-05	0.00150598
Bt.6033.1.S1_at	ST7	suppression of tumorigenicity 7	0.505307	1.41943	3.06232	0.00300837	0.0450314
Bt.26131.1.S1_at	CDADC1	Cytidine and dCMP deaminase domain containing 1	0.503741	1.41789	2.81619	0.00614469	0.0763575
Bt.7046.1.S1_at	MMP14	matrix metallopeptidase 14 (membrane-inserted)	0.502309	1.41648	2.77216	0.00695319	0.0826535
Bt.9267.1.A1_at	APOBEC3B	apolipoprotein B mRNA editing enzyme, catalytic polypeptide-like 3B	0.501892	1.41607	3.19835	0.00199444	0.0326432
Bt.23000.2.S1_a_at	TBC1D2B	TBC1 domain family, member 2B	0.500313	1.41452	5.58638	3.23e-07	2.98e-05
Bt.9716.2.S1_at	TXNL1	Thioredoxin-like 1	0.499845	1.41406	4.7463	9.16e-06	0.000448496
Bt.8180.3.A1_a_at	CB424744	Accession CB424744	0.499594	1.41382	2.90467	0.00477461	0.0630481
Bt.7542.1.S1_at	BCL2A1	BCL2-related protein A1	0.49819	1.41244	4.49813	2.34e-05	0.000984783
Bt.8328.1.S1_at	SLC11A2	solute carrier family 11 (proton-coupled divalent metal ion transporters), member 2	0.496921	1.4112	4.82485	6.77e-06	0.000361304
Bt.22021.1.S1_at	IFI16	interferon, gamma-inducible protein 16	0.496864	1.41114	4.33049	4.36e-05	0.00162236
Bt.28142.1.S1_at	BE663363	Accession BE663363	0.49344	1.4078	2.77368	0.00692383	0.0826317
Bt.7171.1.S1_at	TAPBPL	TAP binding protein-like	0.493215	1.40758	3.32951	0.00132761	0.0237955
Bt.24927.1.A1_at	ARHGEF6	Rac/Cdc42 guanine nucleotide exchange factor (GEF) 6	0.492847	1.40722	5.1969	1.57e-06	0.00010708
Bt.17646.2.S1_at	TFCP2	transcription factor CP2	0.492157	1.40655	4.55768	1.87e-05	0.000808552
Bt.13278.2.S1_a_at	STEAP3	STEAP family member 3	0.491107	1.40552	5.51326	4.36e-07	3.84e-05
Bt.7046.2.S1_a_at	MMP14	matrix metallopeptidase 14 (membrane-inserted)	0.491099	1.40552	2.97599	0.00388184	0.0537708
Bt.12443.1.S1_at	CD82	CD82 molecule	0.488439	1.40293	4.36151	3.89e-05	0.00146989
Bt.26575.1.S1_at	BCL9L	B-cell CLL/lymphoma 9-like	0.48789	1.40239	3.00522	0.0035628	0.0503038
Bt.20341.1.S1_at	PACSIN2	protein kinase C and casein kinase substrate in neurons 2	0.48551	1.40008	4.01333	0.000135943	0.00403578
Bt.1472.1.S1_at	IKBKE	inhibitor of kappa light polypeptide gene enhancer in B-cells, kinase epsilon	0.484352	1.39896	4.02875	0.000128766	0.00385427
Bt.331.1.S1_at	TG	thyroglobulin	0.482943	1.39759	4.8133	7.08e-06	0.000373265
Bt.9444.1.S1_at	STK17A	serine/threonine kinase 17a	0.482238	1.39691	3.08213	0.00283566	0.0432795
Bt.732.1.S1_at	AW314047	Accession AW314047	0.48184	1.39652	2.85883	0.00544465	0.069677
Bt.7468.1.S1_at	BE753844	Accession BE753844	0.480804	1.39552	3.84681	0.000242299	0.00637201
Bt.21313.1.S1_at	RRAS	related RAS viral (r-ras) oncogene homolog	0.474754	1.38968	4.27936	5.25e-05	0.0018929
Bt.6406.1.S2_at	CEBPD	CCAAT/enhancer binding protein (C/EBP), delta	0.474548	1.38948	4.6509	1.32e-05	0.00060057
Bt.10214.1.S1_at	STK17A	serine/threonine kinase 17a	0.473526	1.3885	3.69655	0.00040318	0.00942698
Bt.5455.1.S1_at	PRPF40B	PRP40 pre-mRNA processing factor 40 homolog B (S. cerevisiae)	0.472952	1.38795	4.05601	0.000116967	0.00353142
Bt.3222.1.A1_at	BID	BH3 interacting domain death agonist	0.46913	1.38427	3.68669	0.000416696	0.00963435
Bt.19281.2.S1_at	CDGAP_Hsa	Cdc42 GTPase-activating protein	0.468694	1.38386	4.39588	3.43e-05	0.00134456
Bt.12295.1.S1_at	PDPN	podoplanin	0.466731	1.38197	3.46676	0.000857834	0.0171278
Bt.9454.1.S1_at	SLC46A3	solute carrier family 46, member 3	0.466583	1.38183	3.89038	0.000208573	0.00568957
Bt.7046.2.A1_at	MMP14	matrix metallopeptidase 14 (membrane-inserted)	0.465338	1.38064	3.03541	0.0032588	0.0476418
Bt.5238.1.S1_at	CHI3L1	chitinase 3-like 1 (cartilage glycoprotein-39)	0.46379	1.37916	3.63308	0.000498115	0.0109665
Bt.4943.3.S1_a_at	PVRL2	poliovirus receptor-related 2 (herpesvirus entry mediator B)	0.462138	1.37758	3.41388	0.00101636	0.0196935
Bt.20572.1.A1_at	CB452610	Accession CB452610	0.458915	1.37451	3.28568	0.00152278	0.0265665
Bt.20454.1.S1_at	RHBDD1	rhomboid domain containing 1	0.458341	1.37396	6.03964	4.87e-08	5.66e-06
Bt.13278.1.S1_at	STEAP3	STEAP family member 3	0.457492	1.37315	7.59771	5.48e-11	1.66e-08
Bt.23640.1.A1_a_at	TLR3	Toll-like receptor 3	0.456659	1.37236	3.39811	0.00106873	0.0204208
Bt.17223.1.S1_at	IFI35	interferon-induced protein 35	0.454631	1.37043	2.95775	0.00409421	0.055842
Bt.15602.1.S1_at	FAM60A	family with sequence similarity 60, member A	0.449533	1.3656	3.66004	0.000455449	0.0103194
Bt.28758.1.A1_at	CK848766	Accession CK848766	0.446411	1.36265	4.85398	6.05e-06	0.000331316
Bt.19107.2.A1_at	CB456702	Accession CB456702	0.446183	1.36243	5.1674	1.76e-06	0.000119806
Bt.13834.1.S1_at	CK948130	Accession CK948130	0.439411	1.35605	6.3878	1.1e-08	1.63e-06
Bt.9294.1.A1_at	PTPN22	protein tyrosine phosphatase, non-receptor type 22 (lymphoid)	0.43918	1.35583	3.02128	0.00339797	0.0486079
Bt.28773.1.A1_at	CK961585	Accession CK961585	0.438668	1.35535	5.08866	2.41e-06	0.000160134
Bt.15882.2.S1_a_at	SRI	sorcin	0.438232	1.35494	5.70198	2e-07	1.98e-05
Bt.18036.1.A1_at	CB534665	Accession CB534665	0.435854	1.35271	3.20514	0.00195332	0.032182
Bt.26286.1.A1_at	CK775953	Accession CK775953	0.435545	1.35242	3.97942	0.000153095	0.0044022
Bt.10004.1.A1_at	CNTFR	ciliary neurotrophic factor receptor	0.433903	1.35088	3.40722	0.00103818	0.0199906
Bt.8308.1.A1_at	NRP2	neuropilin 2	0.43064	1.34783	4.09048	0.000103523	0.00317376
Bt.3291.1.A1_at	FAM65C_Hsa	family with sequence similarity 65, member C	0.430554	1.34775	3.68876	0.000413825	0.00958578
Bt.6149.3.S1_at	HYOU1	Hypoxia up-regulated 1	0.428908	1.34621	3.96373	0.000161712	0.00460306
Bt.11424.1.S1_at	MYLK	myosin light chain kinase	0.428785	1.3461	4.6554	1.3e-05	0.000594308
Bt.24484.2.S1_a_at	MITD1	MIT, microtubule interacting and transport, domain containing 1	0.427333	1.34475	4.30688	4.75e-05	0.00175291
Bt.6149.1.S1_at	HYOU1	Hypoxia up-regulated 1	0.427132	1.34456	4.35436	3.99e-05	0.00149987
Bt.8308.2.S1_at	NRP2	neuropilin 2	0.426	1.3435	3.50098	0.000768039	0.0156617
Bt.13715.2.S1_a_at	PRICKLE3	prickle homolog 3 (Drosophila)	0.424979	1.34255	2.73456	0.00771965	0.0886655
Bt.29477.1.A1_at	CK973613	Accession CK973613	0.422057	1.33984	3.75365	0.000332708	0.00813075
Bt.6149.2.S1_at	HYOU1	Hypoxia up-regulated 1	0.421853	1.33965	4.22529	6.39e-05	0.00218876
Bt.17444.2.A1_at	CB429913	Accession CB429913	0.41792	1.336	3.47247	0.0008422	0.0168446
Bt.12875.1.S1_at	EMP3	epithelial membrane protein 3	0.417772	1.33586	3.28267	0.00153711	0.0266604
Bt.17619.1.A1_at	KCNA3_Hsa	potassium voltage-gated channel, shaker-related subfamily, member 3	0.41763	1.33573	3.56477	0.000623894	0.0133115
Bt.27181.1.A1_at	POLB	polymerase (DNA directed), beta	0.41697	1.33512	2.70087	0.00847096	0.0946413
Bt.4616.2.S1_at	SEC22B	SEC22 vesicle trafficking protein homolog B (S. cerevisiae)	0.415229	1.33351	3.6737	0.000435178	0.0099507
Bt.20559.1.S1_at	CF767392	Accession CF767392	0.414531	1.33287	6.95061	9.57e-10	1.85e-07
Bt.28393.1.S1_at	CD55	CD55 molecule, decay accelerating factor for complement (Cromer blood group)	0.411991	1.33052	2.93662	0.00435354	0.058735
Bt.21912.1.S1_at	EIF2C2	eukaryotic translation initiation factor 2C, 2	0.409949	1.32864	3.44154	0.000930297	0.0183682
Bt.24678.1.A1_at	TBC1D9	TBC1 domain family, member 9 (with GRAM domain)	0.409205	1.32795	4.45512	2.75e-05	0.00112549
Bt.7641.1.S1_at	PDXK	Pyridoxal (pyridoxine, vitamin B6) kinase	0.408357	1.32717	3.88075	0.00021562	0.00584336
Bt.28407.1.A1_at	NRP2	neuropilin 2	0.403573	1.32278	3.38749	0.00110542	0.0208212
Bt.23963.1.A1_s_at	SULT2A1	sulfotransferase family, cytosolic, 2A, dehydroepiandrosterone (DHEA)-preferring, member 1	0.399396	1.31896	3.30109	0.00145126	0.0256423
Bt.15729.1.S1_at	PSME2	proteasome (prosome, macropain) activator subunit 2 (PA28 beta)	0.398528	1.31816	5.01547	3.22e-06	0.000201117
Bt.11228.1.S1_a_at	CLN3	ceroid-lipofuscinosis, neuronal 3	0.396851	1.31663	3.64458	0.00047947	0.0106313
Bt.5283.1.S1_at	MYLK	myosin light chain kinase	0.396096	1.31594	4.18274	7.45e-05	0.00248414
Bt.1411.1.S1_at	FMNL3	formin-like 3	0.395995	1.31585	4.58156	1.71e-05	0.000753145
Bt.9716.1.A1_at	TXNL1	Thioredoxin-like 1	0.395949	1.31581	5.90593	8.55e-08	9.17e-06
Bt.4831.1.S1_at	CALCOCO2	calcium binding and coiled-coil domain 2	0.395785	1.31566	3.31917	0.00137139	0.0243697
Bt.13313.1.S1_at	NCOA1	nuclear receptor coactivator 1	0.395638	1.31552	3.39255	0.00108779	0.0206265
Bt.7629.1.S1_at	SERPINB1	Serpin peptidase inhibitor, clade B (ovalbumin), member 1	0.395457	1.31536	5.03511	2.98e-06	0.000188993
Bt.1747.1.S1_at	CEBPB	CCAAT/enhancer binding protein (C/EBP), beta	0.395088	1.31502	2.9395	0.00431728	0.0584996
Bt.22264.1.S1_at	TP53I11	tumor protein p53 inducible protein 11	0.394887	1.31484	3.04658	0.00315261	0.0467371
Bt.13313.2.S1_at	NCOA1	nuclear receptor coactivator 1	0.393312	1.31341	3.53677	0.000683682	0.014293
Bt.29930.1.S1_at	DENND3	DENN/MADD domain containing 3	0.391622	1.31187	3.16383	0.0022161	0.0354684
Bt.2641.2.S1_at	RAB27A	RAB27A, member RAS oncogene family	0.391239	1.31152	3.38712	0.00110674	0.0208212
Bt.21415.1.S1_at	TBC1D14	TBC1 domain family, member 14	0.390083	1.31047	3.76217	0.000323262	0.00794676
Bt.26681.2.S1_a_at	TMEM134	transmembrane protein 134	0.389253	1.30972	6.24223	2.06e-08	2.91e-06
Bt.1068.2.S1_at	MYBPH	myosin binding protein H	0.387445	1.30807	2.98945	0.00373173	0.0521562
Bt.3857.1.S1_at	ENDOG	endonuclease G	0.382399	1.30351	3.76419	0.000321059	0.00790822
Bt.25136.1.A1_at	CK730069	Accession CK730069	0.382159	1.30329	3.13815	0.00239567	0.0376735
Bt.12715.1.S1_at	SCARA5	scavenger receptor class A, member 5 (putative)	0.381262	1.30248	2.85974	0.00543059	0.0695686
Bt.17286.1.A1_at	CB436518	Accession CB436518	0.380701	1.30197	2.77409	0.00691573	0.0826317
Bt.5420.3.A1_at	PCP4L1	Purkinje cell protein 4 like 1	0.378842	1.3003	4.25094	5.82e-05	0.0020396
Bt.26218.1.A1_at	CK778913	Accession CK778913	0.377871	1.29942	3.69971	0.000398928	0.00940594
Bt.20949.1.S1_at	CDADC1	cytidine and dCMP deaminase domain containing 1	0.376052	1.29779	2.81544	0.0061577	0.0764427
Bt.21912.1.S2_at	EIF2C2	eukaryotic translation initiation factor 2C, 2	0.37582	1.29758	3.55458	0.000645043	0.0136457
Bt.24073.1.S1_at	IL1R1	interleukin 1 receptor, type I	0.375809	1.29757	2.7685	0.00702455	0.0832175
Bt.12197.2.S1_a_at	RIPK2	receptor-interacting serine-threonine kinase 2	0.375679	1.29745	3.52659	0.000706739	0.0146727
Bt.10014.1.S1_at	SBNO2	strawberry notch homolog 2 (Drosophila)	0.37364	1.29562	2.98216	0.00381234	0.0530444
Bt.14047.1.A1_at	TRIM6	tripartite motif-containing 6	0.373076	1.29511	5.43789	5.93e-07	4.85e-05
Bt.21178.2.S1_a_at	MYO1G	myosin IG	0.373009	1.29505	2.76496	0.00709442	0.0838855
Bt.4462.1.S1_at	AGTRAP	angiotensin II receptor-associated protein	0.372352	1.29446	3.82522	0.000260876	0.00669079
Bt.28340.2.S1_at	CB434951	Accession CB434951	0.372205	1.29433	2.68729	0.0087922	0.097128
Bt.4585.1.S1_at	ACAT2	acetyl-Coenzyme A acetyltransferase 2	0.369663	1.29205	4.25648	5.71e-05	0.00201606
Bt.28698.1.S1_at	ACER3	alkaline ceramidase 3	0.368881	1.29135	3.60109	0.000553674	0.0120616
Bt.3497.1.A1_at	ACER3	alkaline ceramidase 3	0.36797	1.29054	4.26987	5.43e-05	0.00194805
Bt.11080.1.S1_at	IL2RG	interleukin 2 receptor, gamma (severe combined immunodeficiency)	0.367162	1.28981	2.84419	0.00567628	0.0716098
Bt.12250.1.S1_at	PPP2R3C	protein phosphatase 2 (formerly 2A), regulatory subunit B'', gamma	0.366498	1.28922	3.03972	0.00321742	0.0473627
Bt.18290.1.A1_at	TRAF3	TNF receptor-associated factor 3	0.364589	1.28751	2.93775	0.00433925	0.0587193
Bt.20871.1.S1_at	SERPINB6	serpin peptidase inhibitor, clade B (ovalbumin), member 6	0.363773	1.28679	2.74591	0.00748056	0.0867202
Bt.9650.2.S1_a_at	AW344424	Accession AW344424	0.362973	1.28607	3.39575	0.00107678	0.0204996
Bt.27939.2.A1_a_at	NCOA1	nuclear receptor coactivator 1	0.362845	1.28596	3.33076	0.0013224	0.0237365
Bt.21119.1.A1_at	NCOA1	nuclear receptor coactivator 1	0.362539	1.28569	3.40331	0.00105118	0.0201473
Bt.5538.1.S1_at	UGDH	UDP-glucose dehydrogenase	0.360206	1.28361	4.3107	4.68e-05	0.00173375
Bt.27178.1.S1_at	SIK3	SIK family kinase 3	0.357648	1.28134	3.68225	0.00042293	0.00976035
Bt.26861.2.S1_a_at	VPS39	vacuolar protein sorting 39 homolog (S. cerevisiae)	0.354643	1.27867	3.06237	0.003008	0.0450314
Bt.18699.2.A1_at	CB448893	Accession CB448893	0.35306	1.27727	2.92285	0.00453062	0.0607944
Bt.6257.1.S1_at	ARFGAP3	ADP-ribosylation factor GTPase activating protein 3	0.352923	1.27715	4.4007	3.36e-05	0.00133302
Bt.8893.1.S1_at	OGFR	opioid growth factor receptor	0.352622	1.27688	3.67789	0.000429129	0.00986679
Bt.15989.1.S1_at	IRF2	interferon regulatory factor 2	0.35257	1.27683	2.76783	0.00703777	0.0832947
Bt.10616.1.S1_a_at	C6orf52_Hsa	chromosome 6 open reading frame 52	0.350156	1.2747	2.90837	0.00472407	0.0627137
Bt.19499.1.S1_at	GCLC	Glutamate-cysteine ligase, catalytic subunit	0.349994	1.27456	5.0337	2.99e-06	0.000189083
Bt.17486.1.A1_at	CB430982	Accession CB430982	0.34982	1.2744	2.71051	0.00824944	0.0931703
Bt.27306.1.A1_at	SEC22B	SEC22 vesicle trafficking protein homolog B (S. cerevisiae)	0.347979	1.27278	3.348	0.00125258	0.0228123
Bt.24614.1.S1_at	INSIG1	insulin induced gene 1	0.347824	1.27264	3.0974	0.00270881	0.0419612
Bt.8586.1.S1_at	CK849601	Accession CK849601	0.347436	1.2723	3.02314	0.0033793	0.0485955
Bt.3857.2.S1_at	LOC100138783	similar to Uncharacterized protein C9orf114	0.347085	1.27199	3.33557	0.00130258	0.023449
Bt.29598.1.A1_at	CK979570	Accession CK979570	0.347055	1.27196	3.34721	0.00125569	0.0228355
Bt.16623.1.A1_at	NFAT5	nuclear factor of activated T-cells 5, tonicity-responsive	0.34406	1.26932	2.99259	0.0036975	0.0517941
Bt.5508.1.S1_at	IFNAR2	interferon (alpha, beta and omega) receptor 2	0.343994	1.26927	3.71444	0.000379694	0.00901339
Bt.22009.2.S1_a_at	CXCL16	chemokine (C-X-C motif) ligand 16	0.341505	1.26708	4.85032	6.13e-06	0.000334571
Bt.8242.1.S1_a_at	AU277842	Accession AU277842	0.340782	1.26644	3.1399	0.00238308	0.0375229
Bt.26831.1.S1_at	CK777525	Accession CK777525	0.340618	1.2663	4.52324	2.13e-05	0.00090878
Bt.8107.1.S1_at	LOC100138555	Similar to SP140 nuclear body protein	0.338955	1.26484	4.38726	3.54e-05	0.00137452
Bt.13432.1.S1_at	CB442220	Accession CB442220	0.3387	1.26462	3.56927	0.00061474	0.0131841
Bt.15231.1.S1_at	ARHGEF6	Rac/Cdc42 guanine nucleotide exchange factor (GEF) 6	0.338647	1.26457	4.10446	9.85e-05	0.00305989
Bt.17444.1.S1_at	CK964325	Accession CK964325	0.338627	1.26455	2.81619	0.0061446	0.0763575
Bt.10831.1.S1_at	LYN	V-yes-1 Yamaguchi sarcoma viral related oncogene homolog	0.33829	1.26426	5.38819	7.25e-07	5.66e-05
Bt.27985.1.A1_at	canx	calnexin	0.33826	1.26423	3.99455	0.000145201	0.00426596
Bt.981.3.S1_at	CLIC4	Chloride intracellular channel 4	0.337903	1.26392	3.07875	0.00286445	0.0436118
Bt.16930.2.S1_at	BCL3	B-cell CLL/lymphoma 3	0.337741	1.26378	2.84819	0.00561214	0.0709742
Bt.9399.1.S1_at	BM258790	Accession BM258790	0.337373	1.26345	3.78769	0.000296468	0.00742005
Bt.20942.1.S1_at	CB423904	Accession CB423904	0.333758	1.26029	4.58639	1.68e-05	0.000744844
Bt.29661.1.A1_at	CK982569	Accession CK982569	0.332895	1.25954	3.02112	0.00339958	0.0486079
Bt.9650.1.S1_at	BP106921	Accession BP106921	0.332635	1.25931	3.25696	0.00166492	0.0284869
Bt.24774.1.S1_at	CK775362	Accession CK775362	0.332278	1.259	3.22607	0.00183161	0.0306641
Bt.19402.1.A1_at	TOR1AIP1	torsin A interacting protein 1	0.332021	1.25878	3.79984	0.000284465	0.00719199
Bt.29889.1.S1_at	AJ618974	Accession AJ618974	0.327661	1.25498	3.84777	0.000241502	0.00637201
Bt.21036.1.S1_at	BF654966	Accession BF654966	0.325437	1.25304	2.72574	0.00791009	0.0903522
Bt.13538.2.S1_at	OXR1	oxidation resistance 1	0.322307	1.25033	3.08917	0.0027765	0.0425856
Bt.5986.2.S1_a_at	FLT3LG	fms-related tyrosine kinase 3 ligand	0.320511	1.24877	3.28101	0.00154509	0.0267307
Bt.16996.1.A1_at	LOC509109	similar to mitogen-activated protein kinase kinase kinase kinase 4	0.319145	1.24759	3.72575	0.000365531	0.00879467
Bt.25145.1.A1_at	CK730146	Accession CK730146	0.318468	1.24701	3.55979	0.000634135	0.0134378
Bt.13472.1.S1_at	BI975957	Accession BI975957	0.317135	1.24585	4.81311	7.08e-06	0.000373265
Bt.7723.1.S1_at	NPEPPS	aminopeptidase puromycin sensitive	0.316526	1.24533	6.08927	3.95e-08	4.76e-06
Bt.27985.1.S1_at	canx	calnexin	0.316457	1.24527	3.79598	0.000288226	0.00725757
Bt.7873.1.S2_at	BCAM	basal cell adhesion molecule (Lutheran blood group)	0.315564	1.2445	2.75313	0.00733193	0.0855552
Bt.3981.1.S1_at	LOC788761	hypothetical LOC788761	0.314986	1.244	2.77853	0.00683057	0.0821255
Bt.19780.1.A1_at	AW670030	Accession AW670030	0.314236	1.24335	3.2091	0.00192977	0.031836
Bt.8032.1.S1_at	KTN1	kinectin 1 (kinesin receptor)	0.313813	1.24299	5.32867	9.23e-07	6.88e-05
Bt.13293.1.S1_at	CD48	CD48 molecule	0.312184	1.24159	3.93213	0.00018051	0.00505712
Bt.155.1.S1_at	IL8	interleukin 8	0.310763	1.24036	2.93394	0.00438753	0.0591037
Bt.6980.1.S1_at	SLAMF7	SLAM family member 7	0.310711	1.24032	4.16086	8.05e-05	0.00258208
Bt.3076.1.S1_at	STX4	syntaxin 4	0.310331	1.23999	2.78694	0.00667145	0.0806232
Bt.9244.1.A1_at	RSPRY1	ring finger and SPRY domain containing 1	0.30965	1.23941	3.06447	0.00298917	0.0450314
Bt.27817.1.S1_at	CYLD	cylindromatosis (turban tumor syndrome)	0.308571	1.23848	5.37651	7.6e-07	5.86e-05
Bt.2575.1.S1_at	PSME1	proteasome (prosome, macropain) activator subunit 1 (PA28 alpha)	0.308207	1.23817	3.66212	0.000452309	0.0102669
Bt.11379.1.S1_at	IFT52	intraflagellar transport 52 homolog (Chlamydomonas)	0.304874	1.23531	4.03839	0.00012447	0.00374887
Bt.2688.1.S1_at	CALM3	calmodulin 3 (phosphorylase kinase, delta)	0.303593	1.23421	2.74272	0.00754698	0.0873274
Bt.10727.1.S1_at	RWDD4A	RWD domain containing 4A	0.30187	1.23274	3.37084	0.00116537	0.0215474
Bt.2626.1.S1_at	CD47	CD47 molecule	0.301074	1.23206	4.94687	4.21e-06	0.000250631
Bt.981.2.S1_at	CLIC4	Chloride intracellular channel 4	0.299845	1.23101	2.81127	0.00623046	0.0771151
Bt.13027.1.A1_at	HSD11B1	hydroxysteroid (11-beta) dehydrogenase 1	0.296876	1.22848	4.1909	7.23e-05	0.00243992
Bt.15759.1.S1_at	BF041849	Accession BF041849	0.296396	1.22807	3.37551	0.00114827	0.0213822
Bt.391.2.S1_at	PRKACB	protein kinase, cAMP-dependent, catalytic, beta	0.295236	1.22709	3.7444	0.000343269	0.00831028
Bt.4653.1.S1_at	PECAM1	platelet/endothelial cell adhesion molecule	0.294755	1.22668	2.77598	0.00687943	0.0823403
Bt.12337.1.S1_a_at	CHCHD5	coiled-coil-helix-coiled-coil-helix domain containing 5	0.294354	1.22634	2.71302	0.00819256	0.0927272
Bt.5092.3.S1_at	CCDC80	coiled-coil domain containing 80	0.292096	1.22442	4.38866	3.52e-05	0.00137383
Bt.19774.1.A1_at	WWC2	WW and C2 domain containing 2	0.291863	1.22422	2.76083	0.0071764	0.0843665
Bt.28059.1.S1_at	BF653143	Accession BF653143	0.291594	1.22399	2.805	0.00634151	0.0781011
Bt.3988.1.S1_at	TSPO	translocator protein (18kDa)	0.290249	1.22285	2.98277	0.00380557	0.0530095
Bt.18643.1.A1_at	CK952663	Accession CK952663	0.289446	1.22217	3.1002	0.00268613	0.0417535
Bt.16839.1.S1_at	CK970787	Accession CK970787	0.288874	1.22169	2.77307	0.00693548	0.0826317
Bt.6126.1.S1_at	TAP2	transporter 2, ATP-binding cassette, sub-family B (MDR/TAP)	0.288838	1.22166	3.56112	0.00063139	0.0134102
Bt.19670.1.A1_at	CB530256	Accession CB530256	0.288559	1.22142	2.96214	0.00404213	0.0553136
Bt.15989.1.A1_at	IRF2	interferon regulatory factor 2	0.288018	1.22096	2.80183	0.00639826	0.0785665
Bt.26400.1.A1_at	ELMO2	engulfment and cell motility 2	0.28654	1.21971	3.04621	0.00315613	0.0467371
Bt.18476.2.S1_at	IRF5	interferon regulatory factor 5	0.286399	1.21959	2.77274	0.00694189	0.0826317
Bt.1853.1.S1_at	SDHAF2	succinate dehydrogenase complex assembly factor 2	0.286249	1.21947	3.41286	0.00101965	0.0197255
Bt.24539.1.S1_at	TMEM106A	transmembrane protein 106A	0.28562	1.21893	4.16842	7.84e-05	0.00254066
Bt.28710.2.A1_a_at	ACVRL1	activin A receptor type II-like 1	0.285236	1.21861	3.06344	0.00299843	0.0450314
Bt.11228.3.S1_a_at	CLN3	ceroid-lipofuscinosis, neuronal 3	0.28378	1.21738	2.94207	0.0042852	0.0581282
Bt.23571.2.A1_at	CEP350	centrosomal protein 350kDa	0.283662	1.21728	3.50237	0.000764604	0.0156173
Bt.7439.1.S1_at	ARFGAP3	ADP-ribosylation factor GTPase activating protein 3	0.281954	1.21584	4.00551	0.000139726	0.00413822
Bt.22888.1.S1_at	NR3C1	nuclear receptor subfamily 3, group C, member 1 (glucocorticoid receptor)	0.280988	1.21503	3.04368	0.00317985	0.0470323
Bt.6989.1.S1_at	TMBIM1	transmembrane BAX inhibitor motif containing 1	0.280738	1.21482	3.96721	0.000159762	0.00456436
Bt.1472.2.S1_at	IKBKE	inhibitor of kappa light polypeptide gene enhancer in B-cells, kinase epsilon	0.278947	1.21331	3.64548	0.000478043	0.0106313
Bt.29578.1.S1_at	CK978376	Accession CK978376	0.278388	1.21284	2.9764	0.00387718	0.0537662
Bt.4616.1.S1_at	SEC22B	SEC22 vesicle trafficking protein homolog B (S. cerevisiae)	0.27757	1.21215	4.876	5.55e-06	0.000312436
Bt.413.1.S1_at	GGTA1	alpha-galactosyltransferase 1 (glycoprotein)	0.275154	1.21012	3.01552	0.00345624	0.0491339
Bt.21717.1.S1_at	VAV1	vav 1 guanine nucleotide exchange factor	0.2746	1.20966	3.25243	0.00168843	0.028675
Bt.21674.1.S1_at	NRD1	nardilysin (N-arginine dibasic convertase)	0.27233	1.20776	3.99061	0.000147214	0.0042885
Bt.2641.1.S1_at	RAB27A	RAB27A, member RAS oncogene family	0.271884	1.20738	2.85168	0.00555669	0.0705302
Bt.23556.1.S1_at	TRA2A	transformer 2 alpha homolog (Drosophila)	0.271178	1.20679	3.17406	0.00214815	0.0346573
Bt.409.1.S1_at	GNG5	guanine nucleotide binding protein (G protein), gamma 5	0.269175	1.20512	4.00085	0.00014203	0.00419646
Bt.3877.2.S1_a_at	CD37	CD37 molecule	0.268607	1.20464	2.67468	0.0091006	0.09965
Bt.23622.1.A1_at	LIX1L	Lix1 homolog (mouse)-like	0.268039	1.20417	3.18667	0.00206702	0.0336725
Bt.4426.1.S1_at	EIF6	eukaryotic translation initiation factor 6	0.26511	1.20173	2.73686	0.00767059	0.0883467
Bt.3841.1.S1_at	CD83	CD83 molecule	0.265063	1.20169	3.38473	0.00111517	0.0208909
Bt.9741.1.S1_at	MTMR4	myotubularin related protein 4	0.264272	1.20103	4.16997	7.8e-05	0.00253829
Bt.28207.1.S1_at	RNF19A	ring finger protein 19A	0.263218	1.20015	3.49033	0.000795003	0.0161059
Bt.13216.1.A1_at	DENR	density-regulated protein	0.263213	1.20015	3.27787	0.00156027	0.0269558
Bt.6722.1.S1_at	SIK3	SIK family kinase 3	0.262902	1.19989	2.72101	0.00801419	0.0911736
Bt.25050.1.S1_at	LOC509636	Similar to Solute carrier family 23 member 2 (Sodium-dependent vitamin C transporter 2) (hSVCT2) (Na(+)/L-ascorbic acid transporter 2) (Yolk sac permease-like molecule 2) (Nucleobase transporter-like 1 protein)	0.262781	1.19979	3.26054	0.00164656	0.0282115
Bt.9578.1.S1_at	PPP1CC	protein phosphatase 1, catalytic subunit, gamma isoform	0.260196	1.19764	2.73118	0.00779216	0.0891596
Bt.5604.1.A1_at	BP112074	Accession BP112074	0.259843	1.19735	4.10407	9.86e-05	0.00305989
Bt.16901.1.A1_at	RAB8B	RAB8B, member RAS oncogene family	0.259597	1.19714	2.86282	0.0053831	0.0692078
Bt.21717.2.S1_at	VAV1	vav 1 guanine nucleotide exchange factor	0.257357	1.19529	2.7867	0.00667593	0.0806232
Bt.3149.1.S1_at	LRRC36	leucine rich repeat containing 36	0.257157	1.19512	2.80188	0.00639734	0.0785665
Bt.3723.1.S1_at	CSTF2	cleavage stimulation factor, 3' pre-RNA, subunit 2, 64kDa	0.252813	1.19153	3.1615	0.00223189	0.0355019
Bt.18476.1.A1_at	IRF5	interferon regulatory factor 5	0.251426	1.19038	2.69833	0.00853024	0.0951639
Bt.6415.1.S1_at	GTF2H2	general transcription factor IIH, polypeptide 2, 44kDa	0.250482	1.1896	3.36928	0.00117113	0.0216138
Bt.3451.1.A1_at	ANKRD33	ankyrin repeat domain 33	0.24995	1.18917	3.57655	0.000600232	0.0129175
Bt.27112.1.S1_at	C2orf86_Hsa	chromosome 2 open reading frame 86	0.24815	1.18768	3.2447	0.00172929	0.0292575
Bt.6302.1.S1_at	RIPK1	Receptor (TNFRSF)-interacting serine-threonine kinase 1	0.247323	1.187	2.9074	0.00473725	0.0627547
Bt.16368.1.A1_at	PLEKHA5	pleckstrin homology domain containing, family A member 5	0.246836	1.1866	3.56275	0.000628035	0.0133769
Bt.3525.1.S1_at	TMEM49	transmembrane protein 49	0.246717	1.1865	4.96197	3.97e-06	0.000238532
Bt.740.1.S1_at	KIAA1539	BtKIAA1539	0.245909	1.18584	2.91001	0.00470167	0.062483
Bt.5635.1.S1_at	TCEAL1	transcription elongation factor A (SII)-like 1	0.245099	1.18517	2.72081	0.00801864	0.0911736
Bt.21238.1.S1_at	NRP2	neuropilin 2	0.244624	1.18478	4.38232	3.6e-05	0.00139543
Bt.20293.1.S1_at	AAMP	angio-associated, migratory cell protein	0.24248	1.18302	4.98731	3.59e-06	0.000222419
Bt.19677.2.A1_at	CB530483	Accession CB530483	0.240925	1.18175	2.75136	0.00736814	0.0858167
Bt.28717.1.S1_at	USF1	upstream transcription factor 1	0.240723	1.18158	3.03496	0.00326319	0.0476418
Bt.9581.1.S1_at	BFAR	bifunctional apoptosis regulator	0.239638	1.1807	4.0574	0.00011639	0.00353115
Bt.22299.1.S1_at	CB420433	Accession CB420433	0.238502	1.17977	3.02481	0.00336264	0.0485806
Bt.22564.3.S1_at	AW461496	Accession AW461496	0.237726	1.17913	2.76377	0.00711787	0.084003
Bt.4449.1.S1_at	AKR1A1	aldo-keto reductase family 1, member A1 (aldehyde reductase)	0.237353	1.17883	3.35846	0.00121191	0.0222344
Bt.4732.1.S1_at	ALDH1A1	aldehyde dehydrogenase 1 family, member A1	0.235441	1.17727	4.18972	7.26e-05	0.00244116
Bt.27830.1.A1_at	SP140	SP140 nuclear body protein	0.234363	1.17639	3.0127	0.00348512	0.0494314
Bt.22009.1.S1_at	CXCL16	chemokine (C-X-C motif) ligand 16	0.232856	1.17516	5.04583	2.85e-06	0.00018304
Bt.20559.2.A1_at	BF605156	Accession BF605156	0.232325	1.17473	4.47752	2.53e-05	0.00105632
Bt.1169.1.S1_at	BP104582	Accession BP104582	0.231304	1.1739	3.84045	0.000247637	0.00645777
Bt.20018.1.S1_at	LOC100126544	hypothetical LOC100126544	0.229964	1.17281	2.97661	0.00387478	0.0537662
Bt.27822.1.A1_at	SNX10	sorting nexin 10	0.229524	1.17245	5.24117	1.31e-06	9.22e-05
Bt.20018.2.S1_a_at	LOC100126544	hypothetical LOC100126544	0.228854	1.1719	3.0276	0.0033351	0.0484076
Bt.27080.1.A1_at	CK729600	Accession CK729600	0.228214	1.17138	3.10194	0.00267208	0.0416402
Bt.4948.1.S1_at	PSEN1	presenilin 1	0.226086	1.16966	4.02857	0.000128848	0.00385427
Bt.11094.1.S1_at	CB451577	Accession CB451577	0.224638	1.16848	2.7103	0.00825418	0.0931703
Bt.3633.1.A1_at	PSEN1	presenilin 1	0.223155	1.16728	5.41358	6.54e-07	5.22e-05
Bt.10852.3.S1_at	DDB2	damage-specific DNA binding protein 2, 48kDa	0.218701	1.16369	3.07587	0.00288918	0.0438275
Bt.12337.2.S1_a_at	CHCHD5	coiled-coil-helix-coiled-coil-helix domain containing 5	0.217495	1.16271	2.76207	0.00715162	0.0842415
Bt.11409.1.A1_a_at	AU275904	Accession AU275904	0.215713	1.16128	3.54821	0.000658618	0.0138857
Bt.23299.1.S1_at	USP15	ubiquitin specific peptidase 15	0.215696	1.16126	2.84559	0.00565381	0.0713987
Bt.3001.1.S1_at	C21H14orf147	chromosome 14 open reading frame 147 ortholog	0.21524	1.1609	3.35465	0.00122655	0.022404
Bt.8870.3.S1_at	TMBIM4	transmembrane BAX inhibitor motif containing 4	0.215004	1.16071	2.73131	0.00778922	0.0891596
Bt.24210.1.S1_at	ACSL1	acyl-CoA synthetase long-chain family member 1	0.213772	1.15972	3.21459	0.0018975	0.0313452
Bt.20377.1.S1_at	PGAM5	phosphoglycerate mutase family member 5	0.211376	1.15779	3.1575	0.00225918	0.0358443
Bt.22747.1.S1_at	CK953947	Accession CK953947	0.208261	1.15529	4.06819	0.000112035	0.00340736
Bt.21932.1.S1_at	FBXO7	F-box protein 7	0.207561	1.15473	2.79783	0.00647076	0.0791443
Bt.9074.1.S1_at	BI537924	Accession BI537924	0.206875	1.15419	2.96114	0.00405387	0.0554133
Bt.7058.1.S1_at	CB168622	Accession CB168622	0.203637	1.1516	2.77196	0.006957	0.0826535
Bt.13736.2.A1_at	RECQL	RecQ protein-like (DNA helicase Q1-like)	0.20229	1.15052	3.04702	0.00314852	0.0467371
Bt.13736.1.A1_at	PYROXD1	pyridine nucleotide-disulphide oxidoreductase domain 1	0.201216	1.14967	3.01302	0.00348184	0.0494314
Bt.4750.1.S1_at	TKT	transketolase	0.199424	1.14824	3.07419	0.00290373	0.0439945
Bt.15334.1.S1_at	STAT3	signal transducer and activator of transcription 3 (acute-phase response factor)	0.191945	1.1423	2.70611	0.0083499	0.0939347
Bt.13906.1.S1_at	SRXN1	sulfiredoxin 1 homolog (S. cerevisiae)	0.190713	1.14133	2.85751	0.00546517	0.0697984
Bt.12280.1.S2_at	TP53	tumor protein p53	0.190678	1.1413	2.77705	0.0068589	0.0822738
Bt.15949.1.S1_at	STARD7	StAR-related lipid transfer (START) domain containing 7	0.187039	1.13842	2.75048	0.00738623	0.085947
Bt.15742.1.S1_at	CD47	CD47 molecule	0.186708	1.13816	4.27982	5.24e-05	0.0018929
Bt.282.1.S1_at	VDAC3	voltage-dependent anion channel 3	0.185932	1.13755	5.02684	3.08e-06	0.000193284
Bt.6124.1.S1_a_at	CLCN7	chloride channel 7	0.184796	1.13666	2.73487	0.00771286	0.0886655
Bt.1950.1.S1_at	KPNA3	karyopherin alpha 3 (importin alpha 4)	0.184745	1.13662	3.47579	0.000833228	0.016744
Bt.10723.1.S1_at	RNF13	ring finger protein 13	0.18222	1.13463	3.82298	0.000262879	0.00672831
Bt.22675.1.S1_at	CB169888	Accession CB169888	0.181879	1.13436	3.92146	0.000187319	0.00520104
Bt.18113.1.S1_a_at	ILF2	interleukin enhancer binding factor 2, 45kDa	0.180995	1.13367	2.8356	0.00581632	0.0730988
Bt.15742.1.S2_at	CD47	CD47 molecule	0.18077	1.13349	3.79821	0.000286047	0.00721731
Bt.4869.1.S1_at	SQSTM1	sequestosome 1	0.180335	1.13315	3.50963	0.000746788	0.0153542
Bt.15680.1.S1_at	CB226644	Accession CB226644	0.178917	1.13203	3.77573	0.000308747	0.007681
Bt.5403.1.S1_at	XDH	xanthine dehydrogenase	0.177696	1.13108	2.85227	0.00554732	0.0705193
Bt.1552.1.S1_at	SARS	seryl-tRNA synthetase	0.177201	1.13069	2.96015	0.00406561	0.0555128
Bt.11136.1.S1_at	TM9SF4	transmembrane 9 superfamily protein member 4	0.176533	1.13016	2.89451	0.00491629	0.0645082
Bt.29416.1.A1_at	CK971007	Accession CK971007	0.1755	1.12936	2.71443	0.00816093	0.0924534
Bt.14124.2.S1_at	USP33	ubiquitin specific peptidase 33	0.17352	1.12781	3.37908	0.00113532	0.0212045
Bt.10859.1.A1_at	CREBL2	cAMP responsive element binding protein-like 2	0.171431	1.12618	2.92113	0.00455327	0.0610325
Bt.16925.1.A1_at	STEAP1	six transmembrane epithelial antigen of the prostate 1	0.170402	1.12537	2.70134	0.00845997	0.0946345
Bt.21868.2.S1_at	IGSF6	immunoglobulin superfamily, member 6	0.168992	1.12427	3.35054	0.00124256	0.022663
Bt.842.2.S1_at	BG359100	Accession BG359100	0.163956	1.12035	2.81433	0.00617691	0.0766048
Bt.6097.1.A1_at	CK726980	Accession CK726980	0.16096	1.11803	2.71055	0.00824859	0.0931703
Bt.28617.1.S1_at	STOM	Stomatin	0.15787	1.11564	3.2434	0.00173628	0.0293047
Bt.8531.1.A1_at	CDKN2AIPNL	CDKN2A interacting protein N-terminal like	0.1575	1.11535	2.75527	0.00728835	0.0852065
Bt.4773.3.A1_at	ATP6V1A	ATPase, H+ transporting, lysosomal 70kDa, V1 subunit A	0.154512	1.11304	2.863	0.00538042	0.0692078
Bt.17554.1.A1_at	CB430843	Accession CB430843	0.14972	1.10935	3.46263	0.000869345	0.0173298
Bt.5534.1.S1_at	TXNRD1	thioredoxin reductase 1	0.147893	1.10795	3.16349	0.00221838	0.0354684
Bt.12436.1.S1_at	BRI3	brain protein I3	0.146773	1.10709	2.69733	0.00855373	0.095294
Bt.7407.1.S1_at	VPS4B	vacuolar protein sorting 4 homolog B (S. cerevisiae)	0.146588	1.10695	3.6948	0.000405551	0.00946463
Bt.4184.1.S2_at	HIF1A	hypoxia inducible factor 1, alpha subunit (basic helix-loop-helix transcription factor)	0.142186	1.10358	3.04189	0.00319679	0.0471706
Bt.6827.1.S1_at	PSMA3	proteasome (prosome, macropain) subunit, alpha type, 3	0.141238	1.10285	4.5607	1.85e-05	0.000803347
Bt.27121.1.S1_at	DULLARD	dullard homolog (Xenopus laevis)	0.139537	1.10155	3.32531	0.00134524	0.0240079
Bt.4116.1.S1_at	ANXA4	annexin A4	0.139087	1.10121	3.45151	0.000900991	0.0178251
Bt.22564.1.A1_at	CB456401	Accession CB456401	0.137776	1.10021	2.83998	0.0057445	0.072397
Bt.8782.1.S1_at	BI540137	Accession BI540137	0.136637	1.09934	3.10162	0.00267469	0.0416402
Bt.20044.1.S1_at	DNAJC13	DnaJ (Hsp40) homolog, subfamily C, member 13	0.131372	1.09534	2.90671	0.00474673	0.0628134
Bt.842.1.A1_at	CK961690	Accession CK961690	0.130725	1.09484	2.81665	0.0061367	0.0763575
Bt.22480.1.A1_at	SLC35E3	solute carrier family 35, member E3	0.127888	1.09269	2.79246	0.00656895	0.0799522
Bt.15561.1.S1_at	EFHD2	EF-hand domain family, member D2	0.127309	1.09225	2.91368	0.00465221	0.0619581
Bt.8815.1.S1_at	GRB2	Growth factor receptor-bound protein 2	0.110815	1.07984	3.85069	0.000239095	0.00634138
Bt.19859.2.S1_at	PTPN11	Protein tyrosine phosphatase, non-receptor type 11	0.106946	1.07695	2.8575	0.00546536	0.0697984
Bt.21387.1.S1_at	RAB5B	RAB5B, member RAS oncogene family	0.105628	1.07596	3.18649	0.00206815	0.0336725
Bt.1031.1.S1_at	CTSH	cathepsin H	0.105351	1.07576	3.61402	0.000530548	0.0116188
Bt.23143.1.A1_at	RAB12	RAB12, member RAS oncogene family	0.101804	1.07311	3.23119	0.00180294	0.0302248
Bt.4902.1.S1_at	CTSZ	cathepsin Z	0.0997467	1.07159	2.88669	0.00502789	0.0656264
Bt.7784.1.S1_at	CK941839	Accession CK941839	0.093128	1.06668	3.83507	0.000252239	0.00655032
Bt.2147.1.S1_at	BE505068	Accession BE505068	0.0894997	1.064	3.06325	0.00300006	0.0450314
Bt.20172.1.S1_at	GNAI3	Guanine nucleotide binding protein (G protein), alpha inhibiting activity polypeptide 3	0.0788748	1.05619	3.0588	0.00304011	0.0453428
Bt.12196.2.A1_at	BF706034	Accession BF706034	0.0771969	1.05497	2.76138	0.00716542	0.0843242
Bt.1823.1.S1_at	PRDX1	peroxiredoxin 1	0.0741674	1.05275	3.40996	0.00102915	0.019848
Bt.15804.1.S1_at	CLCN3	chloride channel 3	-0.0746599	0.949566	-3.36591	0.00118369	0.0218133
Bt.11902.2.S1_at	USP7	similar to ubiquitin-specific protease 7	-0.0782919	0.947178	-3.06971	0.00294286	0.0445331
Bt.23034.2.S1_at	SUMO3	SMT3 suppressor of mif two 3 homolog 3 (S. cerevisiae)	-0.0808848	0.945478	-3.42501	0.00098085	0.0190936
Bt.26946.1.S1_at	SNX2	sorting nexin 2	-0.083169	0.943982	-3.83006	0.000256597	0.0066083
Bt.20251.1.S1_at	MEAF6	MYST/Esa1-associated factor 6	-0.0883763	0.940581	-2.70066	0.0084758	0.0946413
Bt.26666.1.S1_at	ARF5	ADP-ribosylation factor 5	-0.10246	0.931443	-2.86116	0.0054087	0.0693596
Bt.22066.2.S1_at	KHDRBS1	KH domain containing, RNA binding, signal transduction associated 1	-0.105946	0.929196	-2.67863	0.00900305	0.0988428
Bt.4666.1.A1_at	SF3A3	splicing factor 3a, subunit 3, 60kDa	-0.106939	0.928556	-3.06048	0.00302497	0.0452255
Bt.9664.1.A1_at	USP8	ubiquitin specific peptidase 8	-0.117691	0.921661	-2.68455	0.00885857	0.0976878
Bt.23361.1.S1_at	UQCRB	Ubiquinol-cytochrome c reductase binding protein	-0.117901	0.921528	-2.88898	0.00499486	0.0653324
Bt.8212.1.S1_at	CAB39	Calcium binding protein 39	-0.118329	0.921254	-3.28506	0.00152572	0.0265805
Bt.22479.1.S1_at	CPEB4	cytoplasmic polyadenylation element binding protein 4	-0.124069	0.917596	-3.03421	0.00327046	0.0476919
Bt.1718.1.A1_at	YY1	YY1 transcription factor	-0.126501	0.916051	-3.38474	0.00111513	0.0208909
Bt.2486.1.A1_at	MOCS3	Molybdenum cofactor synthesis 3	-0.127142	0.915643	-2.91753	0.00460082	0.0615371
Bt.6360.1.S1_at	STK24	serine/threonine kinase 24 (STE20 homolog, yeast)	-0.127552	0.915383	-2.80102	0.00641284	0.078668
Bt.13795.2.S1_at	TBC1D20	TBC1 domain family, member 20	-0.128033	0.915078	-2.99938	0.00362445	0.0509999
Bt.13415.1.A1_at	LEPROTL1	leptin receptor overlapping transcript-like 1	-0.129047	0.914435	-3.9332	0.000179844	0.00504984
Bt.21050.1.S1_at	WNK2	WNK lysine deficient protein kinase 2	-0.129435	0.914189	-2.69088	0.00870629	0.0965219
Bt.11902.1.S1_at	CB167196	Accession CB167196	-0.129623	0.914071	-2.74711	0.00745568	0.0865123
Bt.21233.1.S1_at	BRAP	BRCA1 associated protein	-0.130057	0.913795	-2.90322	0.00479462	0.0631782
Bt.25254.1.A1_at	CK729153	Accession CK729153	-0.134278	0.911126	-3.58347	0.000586745	0.012671
Bt.2956.1.A1_at	CCDC23	coiled-coil domain containing 23	-0.134897	0.910735	-2.7187	0.00806543	0.0916218
Bt.8563.1.S2_at	CYB5B	Cytochrome b5 type B (outer mitochondrial membrane)	-0.135392	0.910422	-3.00769	0.0035369	0.0500518
Bt.12001.3.A1_at	CB417586	Accession CB417586	-0.136155	0.909941	-2.85435	0.0055146	0.0702109
Bt.20133.1.S1_at	RANBP6	RAN binding protein 6	-0.137192	0.909287	-3.87243	0.000221886	0.00597411
Bt.24626.1.S1_at	KIAA0020	KIAA0020	-0.137242	0.909256	-3.08948	0.00277389	0.0425856
Bt.15799.1.S1_at	SON	SON DNA binding protein	-0.137915	0.908832	-3.34037	0.00128305	0.0231974
Bt.9300.1.A1_at	OGFRL1	opioid growth factor receptor-like 1	-0.138366	0.908547	-2.81886	0.00609851	0.0761565
Bt.5963.1.S1_at	IAH1	isoamyl acetate-hydrolyzing esterase 1 homolog (S. cerevisiae)	-0.140071	0.907475	-3.02197	0.00339105	0.0486079
Bt.28422.1.A1_at	GTF2E1	general transcription factor IIE, polypeptide 1, alpha 56kDa	-0.142065	0.906221	-2.96898	0.00396218	0.0545194
Bt.15769.1.S1_at	USP38	ubiquitin specific peptidase 38	-0.147003	0.903125	-2.96272	0.00403528	0.0552907
Bt.13329.1.S1_at	CB452577	Accession CB452577	-0.147088	0.903071	-2.97085	0.00394065	0.0543434
Bt.3681.1.S1_at	MMP19	matrix metallopeptidase 19	-0.149199	0.901751	-3.53738	0.000682329	0.0142887
Bt.6004.1.S1_at	TACC1	Transforming, acidic coiled-coil containing protein 1	-0.149918	0.901302	-2.69603	0.00858418	0.0955086
Bt.2109.1.S1_at	MAT2B	methionine adenosyltransferase II, beta	-0.150818	0.90074	-3.16155	0.00223155	0.0355019
Bt.12486.1.A1_at	USP22	ubiquitin specific peptidase 22	-0.152349	0.899784	-2.87544	0.00519254	0.0674397
Bt.16110.1.A1_at	SON	SON DNA binding protein	-0.153196	0.899256	-2.78792	0.00665312	0.080504
Bt.28989.2.S1_at	XPOT	exportin, tRNA (nuclear export receptor for tRNAs)	-0.154373	0.898523	-3.26901	0.00160384	0.0275555
Bt.20083.2.S1_at	ZFP106	zinc finger protein 106 homolog (mouse)	-0.157356	0.896667	-2.83008	0.00590798	0.074082
Bt.5596.1.A1_at	SMARCA4	SWI/SNF related, matrix associated, actin dependent regulator of chromatin, subfamily a, member 4	-0.157443	0.896613	-2.96266	0.00403601	0.0552907
Bt.10903.2.S1_at	PRKAR1A	protein kinase, cAMP-dependent, regulatory, type I, alpha (tissue specific extinguisher 1)	-0.15809	0.896211	-2.73499	0.00771035	0.0886655
Bt.2914.1.S1_at	CK976936	Accession CK976936	-0.158497	0.895958	-2.70713	0.00832649	0.0938163
Bt.3239.1.S1_at	MRPL4	mitochondrial ribosomal protein L4	-0.159401	0.895397	-2.80932	0.00626474	0.0772882
Bt.8736.1.S1_at	C1orf9_Hsa	chromosome 1 open reading frame 9	-0.160614	0.894644	-3.50454	0.000759237	0.0155611
Bt.21928.1.S1_at	BI535936	Accession BI535936	-0.161003	0.894403	-2.82424	0.00600646	0.0751654
Bt.28362.1.S1_at	PCTK1	PCTAIRE protein kinase 1	-0.161142	0.894317	-3.04193	0.00319642	0.0471706
Bt.20168.2.S1_at	FIP1L1	FIP1 like 1 (S. cerevisiae)	-0.161757	0.893936	-3.28797	0.00151194	0.0264144
Bt.24470.1.S1_a_at	TRIM37	tripartite motif-containing 37	-0.162039	0.893761	-2.7244	0.00793942	0.0905382
Bt.8515.1.S1_at	UBR5	ubiquitin protein ligase E3 component n-recognin 5	-0.162329	0.893581	-2.78963	0.00662145	0.0803554
Bt.3262.1.A1_at	CDK5RAP1	CDK5 regulatory subunit associated protein 1	-0.163965	0.892568	-2.80907	0.0062693	0.0772882
Bt.22055.1.S1_at	CB535138	Accession CB535138	-0.165778	0.891447	-2.70969	0.00826803	0.0932421
Bt.26524.1.S1_at	CCDC90A	Coiled-coil domain containing 90A	-0.166108	0.891243	-3.17677	0.00213043	0.0345507
Bt.21376.1.S1_at	STT3A	STT3, subunit of the oligosaccharyltransferase complex, homolog A (S. cerevisiae)	-0.166826	0.8908	-3.2839	0.00153124	0.0266393
Bt.11242.1.S1_at	BRP44L	brain protein 44-like	-0.167104	0.890629	-3.62542	0.000510924	0.0112088
Bt.7617.1.S1_at	TTLL4	Tubulin tyrosine ligase-like family, member 4	-0.167788	0.890207	-2.81298	0.00620049	0.0768207
Bt.21340.1.S1_at	TPD52L2	tumor protein D52-like 2	-0.168761	0.889607	-3.29629	0.00147322	0.0259199
Bt.6501.1.S1_at	C2orf17	hypothetical protein LOC507475	-0.169569	0.889108	-3.48598	0.000806246	0.0162855
Bt.29958.1.S1_at	AW659023	Accession AW659023	-0.175774	0.885293	-2.88088	0.00511228	0.0666579
Bt.21372.2.S1_at	WHSC1L1	Wolf-Hirschhorn syndrome candidate 1-like 1	-0.176159	0.885057	-2.91415	0.00464586	0.0619466
Bt.21388.2.A1_at	BAHD1	Bromo adjacent homology domain containing 1	-0.176859	0.884627	-3.47436	0.000837075	0.0167942
Bt.21372.3.A1_at	WHSC1L1	Wolf-Hirschhorn syndrome candidate 1-like 1	-0.177515	0.884225	-2.79276	0.00656349	0.0799522
Bt.23633.2.A1_at	PROSC	proline synthetase co-transcribed homolog (bacterial)	-0.179209	0.883187	-2.68059	0.00895499	0.0985644
Bt.27800.1.A1_at	STT3B	STT3, subunit of the oligosaccharyltransferase complex, homolog B (S. cerevisiae)	-0.180423	0.882444	-2.95257	0.00415632	0.0566271
Bt.21966.1.S1_at	RANBP9	RAN binding protein 9	-0.181759	0.881628	-3.65559	0.000462248	0.0104033
Bt.25259.1.A1_at	CK729225	Accession CK729225	-0.182322	0.881284	-2.91412	0.00464637	0.0619466
Bt.9673.1.S1_at	OCIAD2	OCIA domain containing 2	-0.185167	0.879547	-2.72348	0.00795981	0.0906704
Bt.4843.1.S1_at	AKT1	v-akt murine thymoma viral oncogene homolog 1	-0.185176	0.879542	-3.22486	0.00183845	0.0307212
Bt.1377.1.S1_at	CCR1	chemokine (C-C motif) receptor 1	-0.185277	0.87948	-3.02521	0.00335871	0.0485803
Bt.25069.1.A1_at	CK961059	Accession CK961059	-0.185423	0.879391	-2.77838	0.00683334	0.0821255
Bt.12409.1.S1_at	ATP6V1C1	ATPase, H+ transporting, lysosomal 42kDa, V1 subunit C1	-0.187877	0.877897	-2.78846	0.00664306	0.0804606
Bt.28112.1.S1_at	PLA2G12A	phospholipase A2, group XIIA	-0.188024	0.877807	-2.73887	0.00762802	0.0880194
Bt.21942.1.S1_at	LOC784805	Hypothetical LOC784805	-0.188078	0.877774	-2.76052	0.00718258	0.0843665
Bt.24574.1.S1_at	SLC10A3	solute carrier family 10 (sodium/bile acid cotransporter family), member 3	-0.190485	0.876311	-2.87088	0.0052606	0.0681631
Bt.22503.1.A1_at	C1H21ORF59	chromosome 21 open reading frame 59 ortholog	-0.191096	0.87594	-2.84896	0.00559991	0.0709454
Bt.19375.1.S1_at	YTHDF1	YTH domain family, member 1	-0.191834	0.875492	-3.58702	0.000579935	0.0125895
Bt.15667.2.S1_at	SREBF1	sterol regulatory element binding transcription factor 1	-0.192482	0.875099	-2.76227	0.00714767	0.0842415
Bt.13866.1.S1_at	MRPL42	mitochondrial ribosomal protein L42	-0.194185	0.874067	-3.21554	0.00189197	0.0313373
Bt.1789.1.S1_at	TGFBR2	transforming growth factor, beta receptor II (70/80kDa)	-0.194746	0.873727	-4.76786	8.43e-06	0.000417799
Bt.13207.1.S1_at	CCDC97	coiled-coil domain containing 97	-0.195353	0.873359	-2.73088	0.00779851	0.0891596
Bt.10916.1.S1_at	NIPA2	Non imprinted in Prader-Willi/Angelman syndrome 2	-0.196879	0.872436	-3.12947	0.00245945	0.0385303
Bt.7458.1.S1_at	RANBP3	RAN binding protein 3	-0.197185	0.872251	-2.99935	0.00362486	0.0509999
Bt.20168.1.A1_at	FIP1L1	FIP1 like 1 (S. cerevisiae)	-0.197615	0.871991	-3.41386	0.00101642	0.0196935
Bt.11957.1.S1_at	AFTPH	aftiphilin	-0.197824	0.871864	-3.09201	0.0027529	0.0424856
Bt.3174.1.A1_at	TNKS2	tankyrase, TRF1-interacting ankyrin-related ADP-ribose polymerase 2	-0.198098	0.871699	-2.87534	0.00519393	0.0674397
Bt.21800.1.S1_at	SEC24D	SEC24 family, member D (S. cerevisiae)	-0.199458	0.870877	-3.28904	0.00150691	0.0263635
Bt.8182.1.S1_at	2008-03-01	membrane-associated ring finger (C3HC4) 8	-0.199975	0.870566	-2.79927	0.00644456	0.0789791
Bt.5073.1.S1_at	TMED4	transmembrane emp24 protein transport domain containing 4	-0.201224	0.869812	-3.53091	0.000696862	0.0145197
Bt.10916.2.S1_at	NIPA2	non imprinted in Prader-Willi/Angelman syndrome 2	-0.201997	0.869346	-3.19935	0.00198834	0.0326191
Bt.11102.1.A1_at	SFRS6	splicing factor, arginine/serine-rich 6	-0.203659	0.868346	-3.16611	0.00220077	0.035323
Bt.4843.1.S2_at	CK771645	Accession CK771645	-0.20392	0.868188	-3.21482	0.00189613	0.0313452
Bt.16593.1.S1_at	RAB35	RAB35, member RAS oncogene family	-0.205964	0.866959	-3.1626	0.00222443	0.0354769
Bt.3788.1.S1_at	MPRIP	myosin phosphatase Rho interacting protein	-0.206996	0.86634	-2.97835	0.00385507	0.0535791
Bt.11179.1.S1_at	ITFG3	integrin alpha FG-GAP repeat containing 3	-0.20717	0.866235	-2.79344	0.00655098	0.0799522
AFFX-Bt-ef1a-3_at	EEF1A1	eukaryotic translation elongation factor 1 alpha 1	-0.207313	0.866149	-3.46052	0.00087526	0.017392
Bt.20349.1.S1_at	TRAF6	TNF receptor-associated factor 6	-0.209863	0.864619	-2.7909	0.00659777	0.0802245
Bt.13410.1.S1_at	RPS6KA3	ribosomal protein S6 kinase, 90kDa, polypeptide 3	-0.210412	0.864291	-3.89982	0.000201888	0.00554368
Bt.13477.1.S1_at	ANAPC7	anaphase promoting complex subunit 7	-0.210488	0.864245	-3.37633	0.00114526	0.0213581
Bt.21913.1.S1_at	GFM1	G elongation factor, mitochondrial 1	-0.21195	0.86337	-3.13356	0.00242921	0.0381045
Bt.5626.1.S1_a_at	KLC1	kinesin light chain 1	-0.212209	0.863214	-2.87232	0.00523903	0.0679545
Bt.8473.1.S1_at	PEX11B	peroxisomal biogenesis factor 11 beta	-0.212276	0.863174	-2.91022	0.00469886	0.062483
Bt.22119.1.S1_at	E2F1	E2F transcription factor 1	-0.212829	0.862844	-2.96986	0.00395199	0.0544395
Bt.11093.1.S1_at	EML4	echinoderm microtubule associated protein like 4	-0.212901	0.862801	-2.93371	0.00439037	0.0591037
Bt.7140.1.S1_at	LOC520778	similar to ubiquilin 2	-0.213309	0.862557	-2.8251	0.00599183	0.0750578
Bt.22091.1.S1_at	USP9X	ubiquitin specific peptidase 9, X-linked	-0.21336	0.862526	-3.70489	0.000392058	0.00927149
Bt.24281.1.S1_at	CF930224	Accession CF930224	-0.213372	0.862519	-2.7559	0.00727574	0.0851392
Bt.1573.2.S1_a_at	FDX1	ferredoxin 1	-0.214397	0.861906	-3.27247	0.00158668	0.0273362
Bt.26470.2.S1_at	Gatsl2_Mmu	GATS protein-like 2	-0.214601	0.861784	-2.79019	0.00661096	0.0803064
Bt.23940.1.A1_at	NDUFS1	NADH dehydrogenase (ubiquinone) Fe-S protein 1, 75kDa (NADH-coenzyme Q reductase)	-0.215919	0.860998	-2.83923	0.00575683	0.072479
Bt.10972.1.S1_at	NPEPL1	aminopeptidase-like 1	-0.218262	0.8596	-3.65041	0.000470276	0.0105315
Bt.2976.1.S1_at	GMPR2	guanosine monophosphate reductase 2	-0.221395	0.857736	-3.69919	0.000399627	0.00940594
Bt.2815.1.S1_at	LXN	latexin	-0.221474	0.857689	-2.94278	0.00427636	0.0580717
Bt.8775.2.S1_a_at	AP1B1	adaptor-related protein complex 1, beta 1 subunit	-0.223476	0.856499	-2.97256	0.00392096	0.0541319
Bt.28455.1.S1_at	CB168533	Accession CB168533	-0.224715	0.855764	-4.12365	9.2e-05	0.00289713
Bt.5235.1.S1_at	TUSC4	tumor suppressor candidate 4	-0.22631	0.854818	-2.99727	0.00364708	0.0512031
Bt.13435.1.A1_at	MST4	serine/threonine protein kinase MST4	-0.22672	0.854576	-3.07831	0.00286817	0.0436151
Bt.11464.1.S1_at	LOC788063	similar to QSOX2 protein	-0.227386	0.854181	-2.71797	0.0080816	0.0916381
Bt.5150.1.S2_at	ANXA11	annexin A11	-0.227825	0.853921	-2.85595	0.00548953	0.0700351
Bt.24272.1.S1_at	BP100598	Accession BP100598	-0.228032	0.853799	-3.09159	0.00275645	0.0424875
Bt.4543.1.S1_at	UBE2H	Ubiquitin-conjugating enzyme E2H (UBC8 homolog, yeast)	-0.228174	0.853715	-3.25218	0.00168975	0.028675
Bt.5916.1.S1_at	PGCP	plasma glutamate carboxypeptidase	-0.230924	0.852089	-3.76507	0.000320109	0.00790046
Bt.16219.1.A1_at	CB439580	Accession CB439580	-0.233055	0.850831	-2.94327	0.00427029	0.0580526
Bt.8961.2.S1_at	AW308374	Accession AW308374	-0.233372	0.850644	-2.67927	0.00898734	0.0987575
Bt.15679.1.S1_at	VAPB	VAMP (vesicle-associated membrane protein)-associated protein B and C	-0.233374	0.850643	-2.96657	0.00399022	0.05483
Bt.12606.1.S1_a_at	CK978314	Accession CK978314	-0.234439	0.850016	-2.83469	0.00583135	0.073195
Bt.3072.1.A1_at	AV598105	Accession AV598105	-0.235053	0.849654	-2.97405	0.00390393	0.0540167
Bt.15306.1.A1_at	PHF3	PHD finger protein 3	-0.235892	0.84916	-3.29345	0.00148633	0.026104
Bt.7639.1.S1_at	C22H3ORF37	chromosome 3 open reading frame 37 ortholog	-0.236329	0.848903	-3.74429	0.000343394	0.00831028
Bt.4787.1.S1_at	EEF2K	Eukaryotic elongation factor-2 kinase	-0.23663	0.848725	-3.56673	0.000619892	0.0132717
Bt.7675.1.S1_at	CB170050	Accession CB170050	-0.237119	0.848438	-3.03807	0.00323326	0.0474835
Bt.15907.2.S1_at	MMACHC	methylmalonic aciduria (cobalamin deficiency) cblC type, with homocystinuria	-0.238485	0.847635	-4.17	7.79e-05	0.00253829
Bt.20202.1.S1_at	RALBP1	RalA binding protein 1	-0.238578	0.84758	-5.29991	1.04e-06	7.49e-05
Bt.11530.1.A1_at	AU276758	Accession AU276758	-0.238643	0.847542	-3.03121	0.00329962	0.0480609
Bt.14340.1.A1_at	LOC511639	similar to ring finger protein 103	-0.238955	0.847359	-2.70178	0.00844987	0.0946345
Bt.7031.1.A1_at	CRLF3	Cytokine receptor-like factor 3	-0.239312	0.847149	-3.39049	0.00109496	0.0206994
Bt.20639.1.A1_at	PHF3	PHD finger protein 3	-0.240477	0.846466	-2.67394	0.00911888	0.0997623
Bt.3573.1.S2_at	EEF1A1	eukaryotic translation elongation factor 1 alpha 1	-0.241236	0.84602	-3.95161	0.000168688	0.00477975
Bt.3768.1.S1_at	GIT1	G protein-coupled receptor kinase interacting ArfGAP 1	-0.242505	0.845277	-3.39747	0.00107093	0.0204314
Bt.2150.1.S1_at	GPSM2	G-protein signaling modulator 2 (AGS3-like, C. elegans)	-0.242964	0.845007	-2.75829	0.00722737	0.0847325
Bt.15927.1.S1_at	WIPI1	WD repeat domain, phosphoinositide interacting 1	-0.243373	0.844768	-2.77653	0.00686873	0.0823122
Bt.8220.2.S1_at	TACC1	Transforming, acidic coiled-coil containing protein 1	-0.243448	0.844724	-2.86957	0.00528042	0.0683488
Bt.16428.1.S1_at	CK948647	Accession CK948647	-0.24361	0.844629	-2.999	0.0036285	0.0509999
Bt.20554.1.S1_at	PREX1	phosphatidylinositol-3,4,5-trisphosphate-dependent Rac exchange factor 1	-0.244654	0.844018	-2.7398	0.00760831	0.0878735
Bt.26968.1.S1_at	PLXNC1	Plexin C1	-0.246126	0.843157	-2.67712	0.00904021	0.0991633
Bt.10006.2.S1_at	FAM45A	family with sequence similarity 45, member A	-0.247568	0.842315	-3.02111	0.0033997	0.0486079
Bt.20108.1.S1_at	HMGXB3	HMG box domain containing 3	-0.247648	0.842268	-2.77939	0.00681407	0.0820525
Bt.22150.2.S1_at	LZTFL1	leucine zipper transcription factor-like 1	-0.24999	0.840902	-2.69025	0.00872129	0.096602
Bt.14644.2.S1_at	CTNNBIP1	catenin, beta interacting protein 1	-0.254846	0.838077	-3.38372	0.00111873	0.0209261
Bt.11667.1.A1_at	ARL2BP	ADP-ribosylation factor-like 2 binding protein	-0.254944	0.83802	-3.59145	0.000571546	0.0124291
Bt.10623.1.S1_at	CK965759	Accession CK965759	-0.255304	0.83781	-3.3622	0.00119765	0.0220379
Bt.1774.1.S1_at	MYO9B	myosin IXB	-0.25586	0.837488	-3.0259	0.0033519	0.0485381
Bt.24267.1.A1_at	ORC3L	origin recognition complex, subunit 3-like (yeast)	-0.255876	0.837478	-2.98385	0.0037935	0.0529007
Bt.18414.1.S1_at	GK	glycerol kinase	-0.256078	0.837361	-3.17458	0.00214475	0.0346474
Bt.1435.1.S1_at	OSBPL1A	oxysterol binding protein-like 1A	-0.256614	0.83705	-3.91292	0.000192946	0.00532162
Bt.23788.1.A1_at	GUF1	GUF1 GTPase homolog (S. cerevisiae)	-0.256686	0.837009	-2.78238	0.00675724	0.081526
Bt.16727.2.S1_at	CLN8	ceroid-lipofuscinosis, neuronal 8 (epilepsy, progressive with mental retardation)	-0.261689	0.834111	-3.32871	0.00133095	0.0238107
Bt.16380.2.A1_at	RGL1	ral guanine nucleotide dissociation stimulator-like 1	-0.264351	0.832573	-3.84247	0.000245927	0.00644019
Bt.13487.1.S1_at	CB167381	Accession CB167381	-0.267054	0.831015	-5.0426	2.89e-06	0.000184435
Bt.8350.1.S1_at	AP3B1	adaptor-related protein complex 3, beta 1 subunit	-0.267321	0.830861	-3.33556	0.00130262	0.023449
Bt.13955.1.S1_at	BF073622	Accession BF073622	-0.267982	0.83048	-3.68012	0.000425953	0.00981189
Bt.22458.1.S1_at	SLC7A6OS	Solute carrier family 7, member 6 opposite strand	-0.268416	0.830231	-3.26069	0.00164576	0.0282115
Bt.24330.2.A1_at	CK963023	Accession CK963023	-0.268675	0.830081	-3.16691	0.00219546	0.0352833
Bt.23558.1.S1_at	EPS8	Epidermal growth factor receptor pathway substrate 8	-0.269581	0.82956	-3.04682	0.00315043	0.0467371
Bt.14098.1.S1_at	MAPRE2	microtubule-associated protein, RP/EB family, member 2	-0.270497	0.829034	-2.76438	0.00710584	0.0839407
Bt.13844.2.S1_at	FBXO33	F-box protein 33	-0.271278	0.828585	-3.0232	0.00337876	0.0485955
Bt.5626.3.S1_at	KLC1	kinesin light chain 1	-0.271476	0.828472	-3.30596	0.00142936	0.0252914
Bt.21067.1.S1_at	CB453711	Accession CB453711	-0.271831	0.828268	-3.32839	0.00133228	0.0238107
Bt.25076.1.A1_at	CB534571	Accession CB534571	-0.271925	0.828214	-2.7331	0.00775074	0.0888585
Bt.1982.1.S1_a_at	AV599941	Accession AV599941	-0.273191	0.827487	-2.86317	0.00537774	0.0692078
Bt.28045.1.S1_at	CTSO	similar to Cathepsin O	-0.273308	0.82742	-2.81906	0.00609497	0.0761565
Bt.21182.1.S1_at	CB465021	Accession CB465021	-0.273329	0.827408	-3.72426	0.000367374	0.00880494
Bt.8620.1.S1_at	SLC26A11	solute carrier family 26, member 11	-0.273677	0.827209	-3.01578	0.00345353	0.0491339
Bt.22728.2.S1_at	STX12	syntaxin 12	-0.274245	0.826883	-2.79498	0.00652275	0.0797019
Bt.1718.2.A1_at	YY1	YY1 transcription factor	-0.274884	0.826517	-2.81025	0.00624843	0.0772606
Bt.13844.1.A1_at	CB429945	Accession CB429945	-0.275491	0.826169	-2.87892	0.00514109	0.0669634
Bt.11527.1.A1_at	EG667604_Mmu	predicted gene, EG667604	-0.27585	0.825964	-2.79833	0.00646154	0.0791094
Bt.12472.1.S1_at	GLUL	glutamate-ammonia ligase (glutamine synthetase)	-0.276351	0.825677	-4.91268	4.81e-06	0.00028029
Bt.18090.2.A1_at	EXOSC6	exosome component 6	-0.277745	0.824879	-3.69299	0.000408009	0.00950101
Bt.13698.1.S1_at	DNAJB2	DnaJ (Hsp40) homolog, subfamily B, member 2	-0.278445	0.824479	-2.89775	0.00487071	0.0641129
Bt.27917.2.S1_at	LOC505465	Similar to inhibitor of kappa light polypeptide gene enhancer in B-cells, kinase complex-associated protein	-0.279583	0.823829	-3.34463	0.00126592	0.0229545
Bt.1469.1.S1_at	CB424395	Accession CB424395	-0.280211	0.82347	-3.49272	0.000788865	0.0160077
Bt.21020.1.S1_at	C1orf96_Hsa	chromosome 1 open reading frame 96	-0.280915	0.823069	-3.88625	0.000211568	0.00574606
Bt.23078.1.S1_at	CB463959	Accession CB463959	-0.285129	0.820668	-2.90751	0.00473571	0.0627547
Bt.6150.1.S1_at	C1orf128_Hsa	chromosome 1 open reading frame 128	-0.285407	0.82051	-3.64756	0.000474753	0.0106022
Bt.4123.1.S1_at	QPCTL	glutaminyl-peptide cyclotransferase-like	-0.286205	0.820056	-3.20315	0.00196528	0.0322935
Bt.8350.2.S1_at	AP3B1	adaptor-related protein complex 3, beta 1 subunit	-0.289767	0.818034	-3.03534	0.00325947	0.0476418
Bt.7675.2.S1_at	CB421412	Accession CB421412	-0.292142	0.816688	-2.68889	0.00875376	0.0968755
Bt.5013.2.A1_at	WNK1	WNK lysine deficient protein kinase 1	-0.292864	0.81628	-3.54499	0.000665578	0.0140087
Bt.723.1.S1_at	CK957736	Accession CK957736	-0.294188	0.815531	-2.69111	0.00870084	0.0965219
Bt.14340.2.S1_at	LOC511639	similar to ring finger protein 103	-0.29445	0.815383	-3.01831	0.00342785	0.0489319
Bt.9411.1.S1_at	BCAS4	breast carcinoma amplified sequence 4	-0.294599	0.815299	-3.32401	0.00135077	0.0240719
Bt.20119.1.S1_at	GRAP	GRB2-related adaptor protein	-0.295876	0.814577	-2.8878	0.0050118	0.0654851
Bt.6454.1.S1_at	FGFR1OP	FGFR1 oncogene partner	-0.296638	0.814148	-2.84804	0.00561449	0.0709742
Bt.19019.1.A1_at	CB454106	Accession CB454106	-0.297228	0.813815	-3.86505	0.000227587	0.00606531
Bt.12430.1.S1_at	HAUS4	HAUS augmin-like complex, subunit 4	-0.297986	0.813387	-2.74924	0.00741154	0.0861609
Bt.28463.1.S1_at	DICER1	dicer 1, ribonuclease type III	-0.298497	0.813099	-2.89296	0.00493822	0.0647039
Bt.21826.2.S1_at	SMYD4	SET and MYND domain containing 4	-0.298792	0.812933	-2.75462	0.00730153	0.0852805
Bt.4797.1.S1_at	FKBP4	FK506 binding protein 4, 59kDa	-0.299139	0.812737	-2.6925	0.00866775	0.0962662
Bt.20165.1.S1_at	C2orf18_Hsa	chromosome 2 open reading frame 18	-0.301071	0.81165	-3.00687	0.00354545	0.0501158
Bt.7069.1.S1_at	PCMTD2	protein-L-isoaspartate (D-aspartate) O-methyltransferase domain containing 2	-0.301257	0.811545	-2.81755	0.0061211	0.0762929
Bt.11954.1.S1_at	SLTM	SAFB-like, transcription modulator	-0.301699	0.811296	-3.58486	0.000584074	0.0126573
Bt.28439.1.S1_a_at	LY9	lymphocyte antigen 9	-0.301807	0.811236	-3.74534	0.000342177	0.00831028
Bt.15736.1.S1_at	HMHA1	histocompatibility (minor) HA-1	-0.301905	0.81118	-2.87698	0.00516961	0.0672644
Bt.22136.1.S1_at	FYCO1	FYVE and coiled-coil domain containing 1	-0.30202	0.811116	-3.02837	0.00332748	0.0483534
Bt.4495.1.S1_at	2009-09-01	septin 9	-0.303994	0.810007	-3.15606	0.00226905	0.0359345
Bt.20171.1.S1_at	ACBD5	acyl-Coenzyme A binding domain containing 5	-0.305821	0.808981	-4.64034	1.37e-05	0.000620594
Bt.2337.1.A1_at	HIPK1	homeodomain interacting protein kinase 1	-0.307231	0.808192	-3.12247	0.00251193	0.0393031
Bt.27381.1.S1_at	COQ10A	coenzyme Q10 homolog A (S. cerevisiae)	-0.307501	0.80804	-3.2823	0.00153888	0.0266604
Bt.20910.1.S1_at	CK773761	Accession CK773761	-0.30753	0.808024	-3.37072	0.0011658	0.0215474
Bt.28439.2.S1_at	LY9	Lymphocyte antigen 9	-0.310084	0.806595	-2.78913	0.00663066	0.0803887
Bt.24759.1.S1_at	CK957215	Accession CK957215	-0.310416	0.806409	-3.92539	0.00018478	0.00514928
Bt.26769.2.A1_at	CK776053	Accession CK776053	-0.310499	0.806363	-3.84717	0.000241997	0.00637201
Bt.20910.2.S1_at	BM429462	Accession BM429462	-0.311251	0.805943	-4.02846	0.000128899	0.00385427
Bt.15643.1.A1_at	CB424575	Accession CB424575	-0.311443	0.805836	-5.82763	1.19e-07	1.22e-05
Bt.17066.1.A1_at	C11H9ORF116	chromosome 9 open reading frame 116 ortholog	-0.31164	0.805725	-3.39433	0.00108164	0.0205413
Bt.7633.1.S1_at	EEF1E1	eukaryotic translation elongation factor 1 epsilon 1	-0.312214	0.805405	-3.03595	0.00325367	0.0476418
Bt.6182.1.S1_at	NLRX1	NLR family member X1	-0.313151	0.804882	-2.68478	0.00885295	0.0976878
Bt.13029.1.S1_at	HCRTR1	hypocretin (orexin) receptor 1	-0.313165	0.804874	-2.86265	0.00538573	0.0692078
Bt.20378.1.S1_at	CK962920	Accession CK962920	-0.31423	0.80428	-3.09988	0.00268869	0.0417535
Bt.26060.1.A1_at	BTK	Bruton agammaglobulinemia tyrosine kinase	-0.315596	0.803519	-3.99158	0.000146715	0.00428401
Bt.23478.1.S1_at	CK836378	Accession CK836378	-0.315928	0.803334	-2.69386	0.00863547	0.0959934
Bt.24520.1.A1_at	BLNK	B-cell linker	-0.316485	0.803024	-3.08544	0.00280771	0.0429055
Bt.28214.1.S1_at	SLC1A4	solute carrier family 1 (glutamate/neutral amino acid transporter), member 4	-0.317862	0.802258	-3.14236	0.00236536	0.0372912
Bt.21365.3.S1_at	EIF2AK4	eukaryotic translation initiation factor 2 alpha kinase 4	-0.318614	0.80184	-3.76973	0.000315096	0.00780773
Bt.20124.1.S1_at	BE486260	Accession BE486260	-0.319985	0.801078	-2.96628	0.00399357	0.05483
Bt.1179.1.S1_at	LOC100139217	similar to hCG1818127	-0.320078	0.801026	-2.9034	0.00479208	0.0631782
Bt.5013.3.S1_at	WNK1	WNK lysine deficient protein kinase 1	-0.320933	0.800552	-3.96681	0.000159986	0.00456436
Bt.12734.2.A1_s_at	TCOF1	Treacher Collins-Franceschetti syndrome 1	-0.321777	0.800084	-2.74288	0.00754362	0.0873274
Bt.24410.1.A1_at	SRD5A3	Steroid 5 alpha-reductase 3	-0.322275	0.799808	-3.54261	0.000670775	0.0140942
Bt.28244.1.S1_at	C9ORF59	chromosome 9 open reading frame 59	-0.322757	0.799541	-3.2565	0.0016673	0.0284883
Bt.21988.1.S1_at	WSB2	WD repeat and SOCS box-containing 2	-0.323557	0.799097	-3.21779	0.00187893	0.0312476
Bt.6655.2.S1_at	LOC613731	Similar to fibroblast growth factor 9	-0.326	0.797745	-2.74179	0.00756651	0.087472
Bt.8775.1.S1_at	AP1B1	adaptor-related protein complex 1, beta 1 subunit	-0.326824	0.79729	-3.29311	0.00148788	0.026104
Bt.7324.1.S1_at	HRBL	HIV-1 Rev binding protein-like	-0.327329	0.79701	-3.43392	0.000953293	0.018733
Bt.16753.1.A1_at	CB423394	Accession CB423394	-0.327852	0.796722	-3.30968	0.00141281	0.0250341
Bt.20165.2.S1_at	C2orf18_Hsa	chromosome 2 open reading frame 18	-0.334499	0.793059	-4.18199	7.47e-05	0.00248414
Bt.21805.1.S1_at	ZFYVE21	zinc finger, FYVE domain containing 21	-0.334987	0.792791	-2.70601	0.0083521	0.0939347
Bt.8736.2.S1_at	C1orf9_Hsa	chromosome 1 open reading frame 9	-0.33501	0.792779	-3.87031	0.000223508	0.00599185
Bt.6816.1.S1_at	DICER1	dicer 1, ribonuclease type III	-0.337896	0.791194	-3.57977	0.000593922	0.0128038
Bt.9564.1.S1_at	PLA2G15	phospholipase A2, group XV	-0.340723	0.789646	-3.629	0.000504901	0.0110962
Bt.1718.3.S1_at	YY1	YY1 transcription factor	-0.341403	0.789274	-3.38673	0.0011081	0.0208212
Bt.28603.1.A1_at	PASK	PAS domain containing serine/threonine kinase	-0.343808	0.787959	-2.74719	0.00745392	0.0865123
Bt.14644.1.A1_at	CTNNBIP1	catenin, beta interacting protein 1	-0.344232	0.787727	-4.0796	0.000107598	0.00328848
Bt.13436.1.S1_at	CK948077	Accession CK948077	-0.346625	0.786422	-3.24526	0.00172634	0.029256
Bt.15890.1.S1_at	APOA4	apolipoprotein A-IV	-0.347539	0.785923	-2.86588	0.00533637	0.0689154
Bt.22150.1.A1_at	LZTFL1	leucine zipper transcription factor-like 1	-0.349067	0.785092	-3.45138	0.000901359	0.0178251
Bt.6152.1.S1_at	BE665266	Accession BE665266	-0.349288	0.784971	-3.92499	0.000185041	0.00514928
Bt.29941.1.S1_at	CK945796	Accession CK945796	-0.350817	0.78414	-3.33354	0.0013109	0.023564
Bt.24944.1.S1_at	CK955168	Accession CK955168	-0.351147	0.78396	-3.17491	0.00214254	0.0346474
Bt.7619.1.S1_at	TTYH1	tweety homolog 1 (Drosophila)	-0.351571	0.78373	-3.15879	0.00225031	0.0357492
Bt.17216.1.A1_at	CB425319	Accession CB425319	-0.352893	0.783012	-2.9487	0.00420345	0.0572065
Bt.15907.1.A1_at	MMACHC	Methylmalonic aciduria (cobalamin deficiency) cblC type, with homocystinuria	-0.353392	0.782742	-4.55713	1.88e-05	0.000808552
Bt.13757.1.S1_at	CB166006	Accession CB166006	-0.353629	0.782613	-2.68031	0.00896184	0.0985644
Bt.12209.1.S1_at	AF451174	Accession AF451174	-0.354281	0.782259	-3.20405	0.00195987	0.0322472
Bt.19931.1.S1_at	RPA1	replication protein A1, 70kDa	-0.355337	0.781687	-4.36814	3.79e-05	0.00144325
Bt.24497.1.S1_at	CK728321	Accession CK728321	-0.35872	0.779856	-2.77739	0.00685239	0.0822738
Bt.27104.1.A1_at	CK773712	Accession CK773712	-0.35923	0.77958	-3.50027	0.000769828	0.0156725
Bt.14438.2.A1_a_at	TNPO1	transportin 1	-0.360784	0.778741	-3.23875	0.00176136	0.0296076
Bt.21765.1.S1_at	RRAGD	Ras-related GTP binding D	-0.362556	0.777785	-3.54175	0.000672662	0.01411
Bt.21365.2.S1_at	EIF2AK4	eukaryotic translation initiation factor 2 alpha kinase 4	-0.362615	0.777754	-4.05621	0.000116883	0.00353142
Bt.2194.1.S1_at	BE754472	Accession BE754472	-0.364564	0.776703	-2.80933	0.00626467	0.0772882
Bt.22003.1.S1_at	HERC2	hect domain and RLD 2	-0.366869	0.775464	-2.93302	0.00439923	0.059159
Bt.25891.1.A1_at	CK774443	Accession CK774443	-0.368183	0.774758	-4.06943	0.000111542	0.00340067
Bt.7490.1.A1_at	MTHFD1L	methylenetetrahydrofolate dehydrogenase (NADP+ dependent) 1-like	-0.372528	0.772428	-3.73381	0.000355742	0.00857572
Bt.8275.1.S1_at	CB429904	Accession CB429904	-0.373735	0.771782	-3.99346	0.000145754	0.00426596
Bt.1249.1.S1_at	BM251959	Accession BM251959	-0.373768	0.771764	-4.80418	7.33e-06	0.000378347
Bt.21071.2.A1_at	CB534616	Accession CB534616	-0.374942	0.771136	-3.35747	0.00121571	0.0222385
Bt.5092.2.A1_at	HDAC6	histone deacetylase 6	-0.376807	0.77014	-3.86561	0.000227149	0.00606531
Bt.8777.1.S1_at	LOC527187	similar to FLJ00089 protein	-0.378277	0.769356	-3.346	0.00126049	0.0228894
Bt.13996.3.A1_at	PLD1	phospholipase D1, phosphatidylcholine-specific	-0.37866	0.769152	-2.70163	0.00845331	0.0946345
Bt.16580.1.S1_at	CD2AP	CD2-associated protein	-0.378888	0.76903	-3.84248	0.000245916	0.00644019
Bt.26165.1.A1_at	TDP1	tyrosyl-DNA phosphodiesterase 1	-0.379327	0.768796	-3.1552	0.00227497	0.0359345
Bt.7833.1.A1_at	PLA2G15	phospholipase A2, group XV	-0.380044	0.768414	-4.13916	8.7e-05	0.00276917
Bt.21008.1.S1_at	FGFRL1	fibroblast growth factor receptor-like 1	-0.380052	0.76841	-3.42534	0.000979805	0.0190936
Bt.28878.1.S1_at	ASPA	aspartoacylase (Canavan disease)	-0.381725	0.76752	-3.04132	0.00320227	0.0471955
Bt.6456.1.A1_at	APCDD1	Adenomatosis polyposis coli down-regulated 1	-0.382867	0.766912	-2.77572	0.00688431	0.0823403
Bt.3523.1.A1_at	SMAD3	SMAD family member 3	-0.382889	0.7669	-2.77013	0.00699264	0.0829976
Bt.21886.1.S1_at	CK771837	Accession CK771837	-0.38335	0.766656	-3.09628	0.00271794	0.0420503
Bt.22190.1.S1_at	CK949286	Accession CK949286	-0.383508	0.766571	-3.08943	0.00277435	0.0425856
Bt.12862.1.S1_at	BF073394	Accession BF073394	-0.383968	0.766327	-3.7455	0.00034199	0.00831028
Bt.26318.1.S1_a_at	FAIM	Fas apoptotic inhibitory molecule	-0.384617	0.765982	-4.62927	1.43e-05	0.000640206
Bt.1346.1.S1_at	DNAJC5	DnaJ (Hsp40) homolog, subfamily C, member 5	-0.385875	0.765315	-3.90847	0.000195941	0.00539227
Bt.10885.1.A1_at	BAG2	BCL2-associated athanogene 2	-0.391369	0.762406	-3.56094	0.000631755	0.0134102
Bt.26155.1.A1_at	NPL	N-acetylneuraminate pyruvate lyase (dihydrodipicolinate synthase)	-0.39221	0.761961	-2.8489	0.0056008	0.0709454
Bt.24029.1.S1_at	CK836852	Accession CK836852	-0.393356	0.761356	-3.84702	0.000242121	0.00637201
Bt.8848.1.S1_at	TMEM106C	transmembrane protein 106C	-0.396038	0.759943	-3.02874	0.00332382	0.0483534
Bt.1567.2.S1_a_at	SCAMP5	secretory carrier membrane protein 5	-0.396281	0.759815	-4.10273	9.91e-05	0.0030668
Bt.18914.2.S1_at	CB464456	Accession CB464456	-0.398852	0.758462	-3.50977	0.000746466	0.0153542
Bt.850.1.S1_at	INPPL1	inositol polyphosphate phosphatase-like 1	-0.399149	0.758305	-4.35882	3.93e-05	0.00147996
Bt.27124.1.S1_at	TMEM17	transmembrane protein 17	-0.403585	0.755978	-3.03837	0.00323034	0.0474835
Bt.21826.1.S1_at	SMYD4	SET and MYND domain containing 4	-0.406424	0.754491	-2.75664	0.00726068	0.085043
Bt.6453.1.S1_at	INPP5D	inositol polyphosphate-5-phosphatase, 145kDa	-0.407045	0.754167	-3.6723	0.000437217	0.00996071
Bt.4395.1.S1_at	PRPSAP1	phosphoribosyl pyrophosphate synthetase-associated protein 1	-0.407987	0.753674	-3.17634	0.00213321	0.0345507
Bt.5898.1.S1_at	KIAA1244_Hsa	KIAA1244	-0.410132	0.752554	-3.64499	0.000478813	0.0106313
Bt.26924.1.S1_at	STXBP5	syntaxin binding protein 5 (tomosyn)	-0.41154	0.75182	-2.93746	0.00434293	0.0587193
Bt.27091.2.S1_at	GAB1	GRB2-associated binding protein 1	-0.412911	0.751106	-4.15683	8.17e-05	0.00261288
Bt.3191.1.A1_at	KLHL24	kelch-like 24 (Drosophila)	-0.416302	0.749343	-3.37437	0.0011524	0.021427
Bt.16906.1.A1_at	IQCD	IQ motif containing D	-0.417315	0.748817	-3.78616	0.000298011	0.00744369
Bt.1567.1.S1_at	SCAMP5	secretory carrier membrane protein 5	-0.418028	0.748447	-4.2686	5.46e-05	0.0019483
Bt.21085.1.S1_at	ITSN1	Intersectin 1 (SH3 domain protein)	-0.423918	0.745398	-2.85491	0.00550582	0.070171
Bt.9537.1.A1_a_at	SPIRE2	spire homolog 2 (Drosophila)	-0.424016	0.745347	-3.40995	0.00102918	0.019848
Bt.24393.1.S1_at	DEF6	differentially expressed in FDCP 6 homolog (mouse)	-0.42606	0.744292	-3.07678	0.00288135	0.043762
Bt.15868.1.S1_at	CK845911	Accession CK845911	-0.427484	0.743557	-3.155	0.00227642	0.0359345
Bt.21104.1.S1_at	PRPSAP2	phosphoribosyl pyrophosphate synthetase-associated protein 2	-0.428381	0.743095	-4.18049	7.51e-05	0.00248987
Bt.25076.2.S1_at	CB534041	Accession CB534041	-0.4289	0.742828	-4.36584	3.83e-05	0.00145108
Bt.22822.2.S1_at	TMEM17	transmembrane protein 17	-0.430865	0.741817	-2.67519	0.00908791	0.0995987
Bt.10030.2.S1_a_at	PMEPA1	prostate transmembrane protein, androgen induced 1	-0.435028	0.739679	-3.24436	0.00173113	0.0292575
Bt.5610.1.S1_at	BAIAP2	BAI1-associated protein 2	-0.436622	0.738863	-3.0563	0.00306281	0.0456266
Bt.7307.2.A1_a_at	BM089191	Accession BM089191	-0.436986	0.738676	-2.6873	0.00879216	0.097128
Bt.12307.1.S1_at	AW632109	Accession AW632109	-0.441204	0.73652	-4.48586	2.45e-05	0.00102746
Bt.14637.1.A1_at	SHPK	sedoheptulokinase	-0.441587	0.736324	-3.63553	0.000494097	0.0108973
Bt.18824.1.A1_at	CB450542	Accession CB450542	-0.459872	0.727051	-2.7527	0.00734063	0.0855765
Bt.22491.2.S1_at	LOC618591	similar to NKp80 NK receptor	-0.460639	0.726664	-3.06578	0.00297757	0.0450036
Bt.24393.2.S1_at	DEF6	differentially expressed in FDCP 6 homolog (mouse)	-0.462895	0.725529	-3.72478	0.000366723	0.00880494
Bt.276.1.S1_at	SLC6A6	solute carrier family 6 (neurotransmitter transporter, taurine), member 6	-0.462934	0.725509	-4.37874	3.65e-05	0.00140519
Bt.21104.2.S1_at	PRPSAP2	phosphoribosyl pyrophosphate synthetase-associated protein 2	-0.46315	0.7254	-3.95071	0.000169223	0.004784
Bt.668.1.S1_at	PMEPA1	Prostate transmembrane protein, androgen induced 1	-0.463611	0.725169	-3.02627	0.00334824	0.0485381
Bt.27900.1.A1_at	CK846593	Accession CK846593	-0.46725	0.723342	-2.79282	0.00656231	0.0799522
Bt.27091.1.S1_at	GAB1	GRB2-associated binding protein 1	-0.467318	0.723308	-4.77262	8.28e-06	0.000411858
Bt.10587.1.S1_at	MAN1C1	mannosidase, alpha, class 1C, member 1	-0.472096	0.720916	-3.0884	0.00278286	0.0425925
Bt.17339.1.S1_at	CB428841	Accession CB428841	-0.479211	0.71737	-3.06252	0.00300662	0.0450314
Bt.21237.1.S1_at	TMEM206	Transmembrane protein 206	-0.481234	0.716365	-5.50286	4.55e-07	3.93e-05
Bt.17354.1.A1_at	ARMC2	armadillo repeat containing 2	-0.481868	0.71605	-3.71704	0.000376391	0.00897242
Bt.7399.1.S1_at	SPIRE1	spire homolog 1 (Drosophila)	-0.486119	0.713943	-4.63626	1.39e-05	0.000626562
Bt.18900.1.S1_at	BE753446	Accession BE753446	-0.486929	0.713542	-4.67851	1.19e-05	0.000552868
Bt.28191.1.S1_at	CB165869	Accession CB165869	-0.487174	0.713421	-3.60653	0.000543841	0.0118681
Bt.22491.1.A1_at	LOC618591	similar to NKp80 NK receptor	-0.490129	0.711961	-3.76034	0.000325265	0.00797721
Bt.11984.1.S1_at	EPB41L1	Erythrocyte membrane protein band 4.1-like 1	-0.492613	0.710737	-3.06516	0.00298307	0.0450314
Bt.21071.1.S1_at	BE665883	Accession BE665883	-0.492967	0.710562	-3.45887	0.000879922	0.0174567
Bt.24039.1.A1_at	LOC522998	similar to coiled-coil domain containing 6	-0.493455	0.710322	-4.25459	5.74e-05	0.00202385
Bt.27079.1.S1_at	MAGEH1	melanoma antigen family H, 1	-0.494651	0.709733	-3.2246	0.00183996	0.0307212
Bt.27019.1.S1_at	CK975775	Accession CK975775	-0.495239	0.709444	-4.419	3.14e-05	0.00126599
Bt.15577.1.A1_at	BP109696	Accession BP109696	-0.501258	0.70649	-4.17435	7.67e-05	0.00252276
Bt.26061.1.A1_at	CK777891	Accession CK777891	-0.504977	0.704672	-3.37147	0.00116303	0.0215474
Bt.2344.1.S1_at	PSEN2	presenilin 2 (Alzheimer disease 4)	-0.505461	0.704435	-5.95423	6.98e-08	7.64e-06
Bt.19866.1.A1_at	CK943169	Accession CK943169	-0.510541	0.701959	-4.51914	2.17e-05	0.000916558
Bt.24755.1.A1_at	GPR92	G protein-coupled receptor 92	-0.512176	0.701164	-3.37103	0.00116467	0.0215474
Bt.24963.1.A1_at	TPCN1	two pore segment channel 1	-0.516231	0.699196	-3.48068	0.00082019	0.0165086
Bt.12773.1.S1_at	SLC2A8	solute carrier family 2 (facilitated glucose transporter), member 8	-0.516338	0.699144	-4.19061	7.24e-05	0.00243992
Bt.28113.1.S1_at	CYP2U1	cytochrome P450, family 2, subfamily U, polypeptide 1	-0.519445	0.69764	-3.69747	0.00040193	0.00942393
Bt.5264.1.S1_at	AV615053	Accession AV615053	-0.522522	0.696154	-3.65011	0.00047074	0.0105315
Bt.24442.3.S1_at	ARHGEF11	Rho guanine nucleotide exchange factor (GEF) 11	-0.52473	0.695089	-3.53147	0.000695593	0.0145176
Bt.16727.1.A1_at	CLN8	ceroid-lipofuscinosis, neuronal 8 (epilepsy, progressive with mental retardation)	-0.529352	0.692866	-3.47244	0.000842296	0.0168446
Bt.20162.1.S1_at	BE683886	Accession BE683886	-0.533362	0.690943	-2.73707	0.00766616	0.0883467
Bt.4506.1.S1_at	MYO10	myosin X	-0.535628	0.689858	-2.72434	0.00794092	0.0905382
Bt.23718.1.S1_at	WWP1	WW domain containing E3 ubiquitin protein ligase 1	-0.542264	0.686692	-3.74767	0.000339504	0.00828057
Bt.21685.2.S1_at	IPCEF1	interaction protein for cytohesin exchange factors 1	-0.546997	0.684443	-2.93103	0.00442466	0.0594367
Bt.29570.1.S1_at	GPAM	glycerol-3-phosphate acyltransferase, mitochondrial	-0.547821	0.684053	-4.8736	5.6e-06	0.000313937
Bt.6441.1.S1_at	CDCA7	cell division cycle associated 7	-0.550346	0.682856	-2.77335	0.00693022	0.0826317
Bt.26502.1.A1_at	LOC507983	similar to KIAA1728 protein	-0.561459	0.677617	-3.08084	0.00284657	0.0433927
Bt.16437.1.S1_at	BIN1	bridging integrator 1	-0.561763	0.677474	-3.05882	0.00303994	0.0453428
Bt.11998.1.S1_at	TMEM144	transmembrane protein 144	-0.563121	0.676836	-2.83551	0.00581781	0.0730988
Bt.6993.1.S1_at	ATP1B1	ATPase, Na+/K+ transporting, beta 1 polypeptide	-0.566678	0.67517	-5.49539	4.69e-07	3.99e-05
Bt.24613.1.S1_at	KIAA1370_Hsa	KIAA1370	-0.567774	0.674657	-4.28204	5.2e-05	0.00188546
Bt.7635.2.S1_at	BF889787	Accession BF889787	-0.568775	0.674189	-4.44396	2.87e-05	0.00116546
Bt.28332.1.S1_at	CK968699	Accession CK968699	-0.573257	0.672098	-3.67461	0.000433858	0.00993879
Bt.13526.1.S1_at	CB446269	Accession CB446269	-0.575762	0.670932	-5.8739	9.78e-08	1.04e-05
Bt.28443.1.S1_at	MICAL2	Microtubule associated monoxygenase, calponin and LIM domain containing 2	-0.579877	0.669021	-3.4852	0.00080829	0.0162955
Bt.23509.2.A1_at	CB464357	Accession CB464357	-0.581916	0.668076	-2.80285	0.00638003	0.0784977
Bt.28443.2.S1_at	MICAL2	Microtubule associated monoxygenase, calponin and LIM domain containing 2	-0.582242	0.667925	-3.18167	0.00209882	0.0341271
Bt.24442.2.S1_at	C3H1ORF92	Chromosome 1 open reading frame 92 ortholog	-0.591683	0.663568	-3.25293	0.00168583	0.028675
Bt.5268.1.S1_at	FSTL3	follistatin-like 3 (secreted glycoprotein)	-0.597604	0.660851	-5.32273	9.45e-07	7e-05
Bt.13253.1.S1_at	AW336219	Accession AW336219	-0.598709	0.660345	-2.89272	0.00494161	0.0647039
Bt.26635.2.S1_at	FZD1	frizzled homolog 1 (Drosophila)	-0.598977	0.660222	-4.24262	6e-05	0.00207864
Bt.20382.1.S1_at	ANKRD29	ankyrin repeat domain 29	-0.602845	0.658454	-3.22182	0.00185578	0.0309438
Bt.22379.1.S1_at	CABC1	chaperone, ABC1 activity of bc1 complex homolog (S. pombe)	-0.610518	0.654962	-3.52825	0.000702926	0.0146216
Bt.16639.1.A1_at	LOC100140405	similar to N-acetyltransferase 5	-0.614168	0.653307	-2.86558	0.00534082	0.0689154
Bt.21027.2.S1_at	SLMO1	Slowmo homolog 1 (Drosophila)	-0.614232	0.653278	-4.80922	7.19e-06	0.000376908
Bt.3944.1.A1_at	CK770436	Accession CK770436	-0.617556	0.651774	-4.51957	2.16e-05	0.000916558
Bt.21027.1.S1_at	CB444903	Accession CB444903	-0.622344	0.649615	-4.96303	3.95e-06	0.000238532
Bt.7575.1.A1_at	GPT2	Glutamic pyruvate transaminase (alanine aminotransferase) 2	-0.623893	0.648917	-2.68301	0.00889577	0.0980111
Bt.25336.1.A1_at	CK729181	Accession CK729181	-0.62692	0.647557	-3.87662	0.000218704	0.00590438
Bt.29182.1.A1_at	CK959194	Accession CK959194	-0.640707	0.641398	-4.5621	1.84e-05	0.000801909
Bt.23509.1.S1_at	PPAP2B	phosphatidic acid phosphatase type 2B	-0.646929	0.638638	-3.02346	0.00337616	0.0485955
Bt.2418.1.S1_at	DIP2C	DIP2 disco-interacting protein 2 homolog C (Drosophila)	-0.650721	0.636962	-3.71691	0.000376565	0.00897242
Bt.12691.1.A1_at	EPS8	Epidermal growth factor receptor pathway substrate 8	-0.6541	0.635472	-3.48589	0.000806483	0.0162855
Bt.12609.1.A1_at	CB440232	Accession CB440232	-0.665569	0.63044	-4.09039	0.000103556	0.00317376
Bt.20104.1.S1_at	SESN1	sestrin 1	-0.667044	0.629796	-4.37396	3.71e-05	0.00142135
Bt.20957.2.S1_at	RHOBTB2	Rho-related BTB domain containing 2	-0.671478	0.627863	-4.16157	8.03e-05	0.00258208
Bt.11748.2.S1_a_at	FAM20C_Hsa	family with sequence similarity 20, member C	-0.682888	0.622917	-3.50401	0.000760547	0.0155611
Bt.12781.1.S1_at	MYB	v-myb myeloblastosis viral oncogene homolog (avian)	-0.685121	0.621954	-2.69718	0.00855723	0.095294
Bt.20007.1.S1_a_at	ABCC5	ATP-binding cassette, sub-family C (CFTR/MRP), member 5	-0.692835	0.618637	-5.63974	2.59e-07	2.5e-05
Bt.18311.1.A1_at	CB442676	Accession CB442676	-0.693534	0.618337	-2.99056	0.00371958	0.0520448
Bt.17585.1.S1_at	ST3GAL5	ST3 beta-galactoside alpha-2,3-sialyltransferase 5	-0.705207	0.613354	-5.14627	1.92e-06	0.000129618
Bt.26931.1.A1_at	CK775214	Accession CK775214	-0.710974	0.610908	-3.15554	0.00227262	0.0359345
Bt.25091.1.S1_at	AW669802	Accession AW669802	-0.7111	0.610854	-3.88843	0.000209981	0.00571545
Bt.25091.2.A1_at	CK770741	Accession CK770741	-0.714509	0.609413	-3.68989	0.000412269	0.00956757
Bt.17585.1.S2_at	ST3GAL5	ST3 beta-galactoside alpha-2,3-sialyltransferase 5	-0.714975	0.609216	-5.37557	7.63e-07	5.86e-05
Bt.12589.1.S1_at	LOC100138045	similar to laminin alpha 3 subunit	-0.719396	0.607352	-2.89625	0.00489175	0.0643219
Bt.20823.2.S1_at	CB428558	Accession CB428558	-0.722906	0.605876	-3.52616	0.000707742	0.0146727
Bt.9789.1.S1_at	ASCL2	Achaete-scute complex homolog 2 (Drosophila)	-0.733119	0.601602	-3.11294	0.00258514	0.0403471
Bt.13689.1.A1_at	PIK3CD	phosphoinositide-3-kinase, catalytic, delta polypeptide	-0.736151	0.600339	-5.30318	1.02e-06	7.44e-05
Bt.28048.1.S1_at	CK945043	Accession CK945043	-0.737089	0.599949	-3.97915	0.00015324	0.0044022
Bt.11748.1.A1_at	FAM20C_Hsa	family with sequence similarity 20, member C	-0.738999	0.599155	-3.65798	0.000458575	0.0103713
Bt.12811.1.S1_at	UACA	uveal autoantigen with coiled-coil domains and ankyrin repeats	-0.764496	0.588659	-3.13475	0.00242045	0.0380151
Bt.20957.1.A1_at	RHOBTB2	Rho-related BTB domain containing 2	-0.76776	0.587329	-4.12406	9.19e-05	0.00289713
Bt.6158.2.S1_at	CK849903	Accession CK849903	-0.768056	0.587208	-4.85781	5.96e-06	0.000327875
Bt.20823.1.A1_at	CB451616	Accession CB451616	-0.777716	0.583289	-3.33578	0.00130169	0.023449
Bt.12811.1.S1_a_at	UACA	uveal autoantigen with coiled-coil domains and ankyrin repeats	-0.780127	0.582315	-3.08936	0.00277491	0.0425856
Bt.16724.1.A1_at	CK949247	Accession CK949247	-0.780406	0.582203	-2.75867	0.00721983	0.0847241
Bt.21427.1.S1_at	BE663500	Accession BE663500	-0.80931	0.570655	-3.2728	0.00158506	0.0273362
Bt.4049.1.S1_at	ARMCX6	armadillo repeat containing, X-linked 6	-0.851175	0.554333	-4.13466	8.85e-05	0.00280683
Bt.16568.2.A1_at	SESN1	Sestrin 1	-0.869636	0.547285	-3.91321	0.00019275	0.00532162
Bt.28195.1.S1_at	CK943802	Accession CK943802	-0.880381	0.543224	-3.75987	0.000325784	0.00797721
Bt.22770.1.S1_at	LOC511229	similar to mCG142710	-0.884675	0.54161	-4.46332	2.67e-05	0.00109531
Bt.6853.1.S1_at	CK982513	Accession CK982513	-0.893623	0.538261	-5.42007	6.37e-07	5.11e-05
Bt.12046.2.A1_at	BI899218	Accession BI899218	-0.897287	0.536896	-3.01596	0.00345175	0.0491339
Bt.28625.1.S1_at	ARHGAP26	Rho GTPase activating protein 26	-0.903975	0.534412	-3.44032	0.000933938	0.0184109
Bt.23715.1.A1_at	BP100527	Accession BP100527	-0.926976	0.52596	-3.8635	0.000228802	0.00608135
Bt.2846.1.A1_at	RHOU	ras homolog gene family, member U	-0.940455	0.521068	-4.24925	5.86e-05	0.00204064
Bt.24910.1.S1_at	BE753064	Accession BE753064	-0.946108	0.519031	-3.97363	0.000156224	0.00447758
Bt.18945.1.A1_at	PLEKHG1	Pleckstrin homology domain containing, family G (with RhoGef domain) member 1	-0.948873	0.518037	-3.83416	0.000253027	0.00655227
Bt.21177.1.A1_s_at	LOC511229	similar to mCG142710	-0.951615	0.517053	-4.4146	3.2e-05	0.00128081
Bt.24208.1.S1_at	CK849529	Accession CK849529	-0.953175	0.516494	-4.6578	1.28e-05	0.000591536
Bt.25352.1.A1_at	CK729309	Accession CK729309	-0.987729	0.504271	-3.01175	0.00349487	0.0495133
Bt.18895.1.A1_at	LOC100139092	similar to Probable G-protein coupled receptor 34	-0.996685	0.50115	-3.6454	0.000478175	0.0106313
Bt.28934.1.S1_at	AREGB	amphiregulin B	-1.0236	0.491887	-3.40452	0.00104713	0.0201008
Bt.23325.1.A1_at	CB427976	Accession CB427976	-1.05536	0.481178	-4.45351	2.77e-05	0.00112853
Bt.4709.1.S1_at	STAR	steroidogenic acute regulatory protein	-1.0756	0.474473	-4.46723	2.63e-05	0.00108306
Bt.18914.1.S1_at	CB451799	Accession CB451799	-1.1303	0.456821	-4.3962	3.42e-05	0.00134456
Bt.22443.1.A1_at	CB442673	Accession CB442673	-1.16244	0.446756	-3.98515	0.000150054	0.00434075
Bt.22759.1.S1_at	SLC40A1	solute carrier family 40 (iron-regulated transporter), member 1	-1.18659	0.439341	-3.80419	0.000280281	0.00711514
Bt.26445.1.A1_at	KIT	V-kit Hardy-Zuckerman 4 feline sarcoma viral oncogene homolog	-1.51617	0.349613	-3.82158	0.000264145	0.00674682
Bt.13344.2.S1_a_at	AW464251	Accession AW464251	-1.57677	0.335231	-4.29083	5.04e-05	0.00183144
Bt.13344.1.S1_a_at	CK770476	Accession CK770476	-1.66574	0.315182	-4.19578	7.1e-05	0.00240797
