# Supplementary material for: Pan-genomic analysis of bovine monocyte-derived macrophage gene expression in response to in vitro infection with Mycobacterium avium subspecies paratuberculosis
Source: Vet Res. 2012 Mar 28;43(1):25. doi: 10.1186/1297-9716-43-25 (PMC3411445; doi:10.1186/1297-9716-43-25)
Supplement: Additional file 7 Table S7 — Top-ranking canonical pathways identified using IPA at the 6 h time point post-infection. The top ranking canonical pathways identified by IPA are listed according to P-values. The ratio indicates the number of differentially expressed genes involved in each canonical pathway divided by the total number of genes within each pathway according to the IPA Knowledge Base. [file 1297-9716-43-25-S7.xls]

## Sheet: Sheet0
© 2000-2011 Ingenuity Systems, Inc. All rights reserved.
Category	P-value range	Molecules within GO category
Cellular Development	1.64E-13-5.03E-04	CBX7,XDH,FAM20C,WWP1,TSPAN13,DDB2,IFIH1,PTPRC,MYLK,SOD2,MAD2L2,BAIAP2,MYB,NFKBIB,TMBIM1,RIPK2,FGR,TESK1,TP53,RAB27A,TRIM21,RRAS,RPA1,NFKB2,STAT3,IFNAR2,PLD1,TRAF6,CCL4,CLEC4E,GAB1,CD72,FSCN1,E2F1,FADS2,GLUL,PIK3CD,VAV1,SQSTM1,CFLAR,BCL2A1,TNF,STEAP3,HSD11B1,TG,FYN,NQO2,BATF,TTLL4,null,PSEN2,CCL22,FZD1,CCL5,SEPT9,PTPN12,SMARCA4,YY1,CD47,AKT1,SLC11A2,TLR7,BID,CLEC6A,VCL,TLR3,SARS,IRF2,TRAF1,CCR1,PS…
Hematological System Development and Function	1.64E-13-5E-04	XDH,WWP1,CCL20,CD37,MYLK,PTPRC,SOD2,CXCL13,BAIAP2,MYB,NFKBIB,RIPK2,FGR,TP53,RAB27A,RPA1,NFKB2,STAT3,IFNAR2,null,TRAF6,NCF1,CCL4,CLEC4E,CD72,E2F1,PIK3CD,VAV1,PLTP,CFLAR,BCL2A1,TNF,TG,FYN,APOA4,PRDX1,NQO2,BATF,null,HYOU1,PSEN2,CCL22,CCL5,TAP1,SMARCA4,CD47,YY1,AKT1,TLR7,SLC11A2,BID,CLEC6A,TLR3,GJB2,IRF2,TRAF1,CCR1,PSMB9,GRB2,IL15,EIF2C2,SLC29A1,FLT3LG,INPP5D,GNAI3,PSME1,S100A9,SLAMF7,CD80,SREBF1,ANK…
Hematopoiesis	1.64E-13-4.55E-04	WWP1,PTPRC,MYLK,SOD2,MYB,RIPK2,FGR,TP53,RPA1,STAT3,NFKB2,IFNAR2,TRAF6,NCF1,CCL4,CLEC4E,E2F1,PIK3CD,VAV1,CFLAR,BCL2A1,TNF,FYN,NQO2,BATF,null,CCL22,CCL5,SMARCA4,YY1,CD47,AKT1,TLR7,SLC11A2,BID,CLEC6A,TLR3,GJB2,IRF2,TRAF1,CCR1,PSMB9,GRB2,IL15,EIF2C2,FLT3LG,INPP5D,S100A9,CD80,RASGRP1,LYN,PTGS2,SMAD3,IFI16,DICER1,TGFBR2,ITGAV,SAA1,TNFSF13B,IL8,IL2RG,PDE4B,RALBP1,EIF2AK4,PTPN11,CD40,IL1RN,CEBPD,PECAM1,C…
Inflammatory Disease	4.45E-13-4.55E-04	EPS8,UBE2H,ARMC2,XDH,CA5B,VSIG10,ATP8B1,POLB,IFIH1,MYLK,PTPRC,CD2AP,SOD2,CXCL13,JPH1,MBOAT1,NFKBIB,SSBP3,TP53,TRIM21,TKT,IPCEF1,RPA1,GRK5,STAT3,NFKB2,IRF5,GPT2,IFNAR2,TFPI2,null,CA8,PLD1,TRAF6,NCF1,AQP9,CCL4,ACER3,CLEC4E,CD72,FADS2,ALCAM,GLUL,TFRC,PIK3CD,VAV1,CFLAR,BCL2A1,TNFAIP6,TNF,TAP2,HSD11B1,TG,FYN,RAB12,PRDX1,BATF,NQO2,null,TMEM45B,FIP1L1,CASP4,CCL22,PSEN2,CCL5,TAP1,AKT1,TLR7,BID,TLR3,IRF2,…
Cellular Growth and Proliferation	3.55E-12-5.17E-04	CBX7,XDH,CCL20,DDB2,PTPRC,SOD2,MT2A,MYB,RIPK2,TP53,TRIM21,GFM1,STAT3,NFKB2,IFNAR2,TFPI2,PLD1,NCF1,CCL4,FSCN1,FADS2,TFRC,ALCAM,PIK3CD,CFLAR,BCL2A1,TNFAIP6,TNF,HSD11B1,STEAP3,GBP1,PRDX1,SEMA6A,TP53I11,FIP1L1,CCL5,SEPT9,TAP1,SMARCA4,CD47,SF3A3,TLR7,NRD1,TLR3,TRAF1,CCR1,NRP2,KHDRBS1,OPTN,GRB2,EMP3,CNTFR,IL15,WNK2,HPSE,null,SLC29A1,FLT3LG,INPP5D,MARCKSL1,RETN,CD80,TBC1D8,VMP1,LYN,PSEN1,PRKACB,TRAF3,SM…
Tissue Morphology	3.85E-12-5E-04	SMAD3,DICER1,TGFBR2,PTPRC,SOD2,CXCL13,MYB,MTHFD2,BCL2L2,TNFSF13B,TP53,IL8,IL2RG,SH2D3C,STAT3,PDE4B,NFKB2,TXNRD1,CD40,IL1RN,PRKCD,CD72,E2F1,FADS2,PECAM1,PIK3AP1,PIK3CD,VAV1,CFLAR,CYLD,BCL2A1,PML,EBI3,TNF,HSD11B1,TG,BLNK,FYN,PSMB10,BATF,NQO2,CIITA,INPPL1,PSEN2,CD83,CCL22,HIF1A,CCL5,NFKB1,TAP1,NR3C1,FAS,SMARCA4,DEF6,CD47,AKT1,NFAT5,TCOF1,BID,KIT,S100A8,TLR3,NOS2,IRF2,PRNP,EPAS1,S1PR2,NRP2,RELB,IL15,…
Inflammatory Response	4.93E-12-4.99E-04	IGSF6,XDH,CCL20,IFIH1,PTPRC,MYLK,SOD2,CXCL13,NFKBIB,RIPK2,FGR,TP53,RAB27A,TRIM21,NFKB2,STAT3,NLRX1,IFNAR2,PLD1,TRAF6,AQP9,NCF1,MTMR4,CCL4,CLEC4E,ALCAM,VAV1,PIK3CD,PLTP,BCL2A1,TNFAIP6,TNF,TG,FYN,PSMB10,NQO2,null,HYOU1,DNTT,CCL22,CASP4,CCL5,TAP1,CD47,AKT1,ABHD2,TLR7,BID,TLR3,IRF2,GJB2,CCR1,PSMB9,IL15,SLC29A1,FLT3LG,INPP5D,UACA,GNAI3,PSME1,S100A9,CD80,SREBF1,ANXA3,LYN,NMI,PTGS2,PSEN1,TRAF3,SMAD3,HDA…
Cell-mediated Immune Response	7.89E-12-4.55E-04	SMAD3,CCL20,WWP1,DICER1,PTPRC,TGFBR2,MYLK,MYB,RIPK2,TNFSF13B,TP53,IL8,IL2RG,STAT3,IFNAR2,TRAF6,EIF2AK4,CCL4,CD40,CLEC4E,IL1RN,E2F1,PECAM1,PIK3CD,VAV1,CFLAR,CYLD,BCL2A1,TNF,EBI3,FYN,TNFRSF18,NQO2,BATF,CIITA,CCL22,CD83,CCL5,NFKB1,NR3C1,SMARCA4,FAS,DEF6,CD47,AKT1,F5,TLR7,CASP1,KIT,BID,CLEC6A,TLR3,IRF2,PRNP,TRAF1,CCR1,PSMB9,GRB2,RELB,IL15,BCL3,IKBKE,FLT3LG,HIVEP2,CXCL16,RIPK1,CD80,RASGRP1,AP3B1,IL1B,…
Cellular Function and Maintenance	7.89E-12-4.55E-04	SMAD3,WWP1,DICER1,PTPRC,TGFBR2,MYLK,MYB,RIPK2,FGR,TNFSF13B,TP53,IL2RG,STAT3,IFNAR2,TRAF6,EIF2AK4,CCL4,CD40,CLEC4E,IL1RN,E2F1,PECAM1,VAV1,PIK3CD,CYLD,CFLAR,BCL2A1,EBI3,TNF,FYN,TNFRSF18,BATF,NQO2,CIITA,CD83,CCL22,CCL5,NFKB1,NR3C1,SMARCA4,FAS,DEF6,CD47,AKT1,F5,TLR7,CASP1,HCK,BID,KIT,CLEC6A,TLR3,IRF2,PRNP,TRAF1,PSMB9,GRB2,RELB,IL15,BCL3,IKBKE,FLT3LG,HIVEP2,RIPK1,CD80,RASGRP1,AP3B1,LYN,IL1B,PTGS2
Cellular Movement	8.32E-12-4.89E-04	EPS8,XDH,CCL20,MYLK,PTPRC,CD2AP,SOD2,CXCL13,FGR,TP53,RRAS,STAT3,NFKB2,PLD1,NCF1,CCL4,GAB1,FSCN1,ARHGEF6,ALCAM,PIK3CD,TNF,TG,FYN,PRDX1,NQO2,null,CCL22,CCL5,SEPT9,PTPN12,CD47,AKT1,PPAP2B,ABHD2,NRD1,BID,TLR3,VCL,SARS,GJB2,CCR1,NRP2,RHOC,IL15,HPSE,VDAC3,FLT3LG,INPP5D,GNAI3,RETN,CD80,S100A9,SREBF1,RASGRP1,PROCR,LYN,CD82,PTGS2,PSEN1,REPS2,SMAD3,PEX11B,ACVRL1,DICER1,SDC4,HDAC6,TGFBR2,CTSZ,ITGAV,CLCN3,SA…
Immune Cell Trafficking	1.1E-11-4.89E-04	CCL20,MYLK,PTPRC,CXCL13,NFKBIB,RIPK2,FGR,TP53,STAT3,NFKB2,NCF1,CCL4,CLEC4E,ARHGEF6,PIK3CD,VAV1,PLTP,TNF,TG,FYN,APOA4,PRDX1,NQO2,null,HYOU1,CCL22,CCL5,CD47,AKT1,TLR7,BID,TLR3,GJB2,CCR1,PSMB9,IL15,FLT3LG,INPP5D,GNAI3,PSME1,S100A9,CD80,SREBF1,RASGRP1,LYN,PROCR,PTGS2,TRAF3,SMAD3,HDAC6,CTSZ,TGFBR2,ITGAV,SAA1,TNFSF13B,PTX3,IL8,IL2RG,SH2D3C,PSME2,PDE4B,MADCAM1,CD40,IL1RN,PRKCD,PECAM1,SBNO2,PML,ZFP106,EB…
Immunological Disease	1.34E-11-4.55E-04	EPS8,UBE2H,VSIG10,CCL20,POLB,ATP8B1,IFIH1,MYLK,PTPRC,CXCL13,MYB,SSBP3,RGL1,TP53,RAB27A,TRIM21,TKT,GYPC,GRK5,STAT3,NFKB2,IFNAR2,GPT2,IRF5,null,PLD1,CA8,TRAF6,NCF1,AQP9,CCL4,ACER3,CLEC4E,E2F1,FADS2,GLUL,TFRC,ALCAM,VAV1,PIK3CD,CFLAR,TNFAIP6,TNF,TAP2,PIP4K2A,TG,FYN,PRDX1,BATF,FIP1L1,PSEN2,CCL22,CASP4,CCL5,TAP1,CD47,AKT1,TLR7,ABHD2,TLR3,IRF2,TRAF1,CCR1,MOBKL2B,PSMB9,BRAP,PACSIN2,PSTPIP2,SLC6A6,IL15,EI…
Cell Death	2.37E-10-5.21E-04	XDH,GCLC,DDB2,POLB,RECQL,PTPRC,IFIH1,MYLK,NDUFS1,CD2AP,SOD2,MT2A,MYB,BCL2L2,VAPB,NFKBIB,RIPK2,FGR,TP53,RAB27A,TRIM21,RRAS,RPA1,NFKB2,STAT3,IRF5,IFNAR2,null,TFPI2,PLD1,TRAF6,NCF1,CCL4,GAB1,HCRTR1,E2F1,TFRC,SRXN1,ALCAM,PIK3CD,VAV1,PLTP,CFLAR,SQSTM1,BCL2A1,TAP2,TNF,STEAP3,FYN,TRIP10,PRDX1,NQO2,null,HYOU1,FIP1L1,PSEN2,CASP4,CCL5,TAP1,SMARCA4,YY1,CD47,AKT1,STK17A,BID,TXNL1,FAIM,VCL,TLR3,RNF19A,IRF2,GJ…
Humoral Immune Response	3.01E-10-4.55E-04	BLNK,FYN,TRAF3,NQO2,CCL20,HIF1A,NFKB1,FAS,DEF6,TGFBR2,PTPRC,AKT1,CXCL13,TIMP1,PTPN1,MYB,TLR7,HCK,KIT,TLR3,TNFSF13B,PRNP,TP53,IL2RG,RELB,IL15,SH2D3C,BCL3,NFKB2,FLT3LG,INPP5D,BTK,CD80,SLAMF7,CD40,IL1RN,CD72,PRKCD,E2F1,USF1,LYN,PECAM1,PIK3CD,PIK3AP1,VAV1,CYLD,BCL2A1,TNF
Cell-To-Cell Signaling and Interaction	1.05E-09-4.33E-04	XDH,CCL20,GCLC,PTPRC,IFIH1,CD2AP,SOD2,CXCL13,MYB,NFKBIB,RIPK2,FGR,TP53,RRAS,NFKB2,STAT3,IFNAR2,NINJ1,PLD1,TRAF6,NCF1,HVCN1,CCL4,GAB1,CLEC4E,CD72,E2F1,SRXN1,ALCAM,PIK3CD,VAV1,PLTP,BCL2A1,TNFAIP6,TNF,TG,FYN,APOA4,TRIP10,PRDX1,PSMB10,null,HYOU1,PSEN2,CCL22,CCL5,CD47,AKT1,PPAP2B,SLC11A2,TLR7,VCL,TLR3,CCR1,PSMB9,GRB2,CNTFR,IL15,HPSE,GGT1,FLT3LG,INPP5D,PSME1,RETN,BCAM,CD80,S100A9,DAPP1,RASGRP1,LYN,CD82…
Infectious Disease	1.28E-09-5.02E-04	EPS8,UBE2H,CA5B,CCL20,POLB,IFIH1,PTPRC,MT2A,null,VAPB,SSBP3,TKT,BAHD1,FBXO18,GYPC,STAT3,IFNAR2,GPT2,NLRX1,NEDD4,NCF1,CCL4,CLEC4E,GLUL,TFRC,VAV1,TNF,PHF3,ST3GAL5,null,CASP4,PSEN2,CCL5,CD47,AKT1,TLR7,BID,TLR3,CCR1,KHDRBS1,RHOC,PSTPIP2,IL15,SERPINB6,FLT3LG,S100A9,CD80,PROCR,LYN,TSPO,PTGS2,PSMA3,SMAD3,SRSF6,IL1R2,CTSZ,ALDH1A1,MOCOS,SNN,BIRC3,TRIM5,PTX3,IL8,IL2RG,PSME2,PDE4B,KIAA0922,UBR5,CD40,IL1RN,C…
Organismal Injury and Abnormalities	5.63E-09-4.79E-04	ABCA3,SMAD3,XDH,GCLC,ARG2,IFI35,DICER1,TGFBR2,USP8,SOD2,ITGAV,MYB,NFKBIB,TP53,IL8,IL2RG,GRK5,STAT3,PDE4B,IFNAR2,NCF1,GAB1,IL1RN,PRKCD,E2F1,CLCN7,CFLAR,TNF,FYN,TNFRSF18,MMP14,PSEN2,HIF1A,NFKB1,NR3C1,FAS,DEF6,TIMP1,CASP1,CFB,HCK,BID,KIT,TLR3,NOS2,PRNP,CCR1,PSMB9,S1PR2,EPAS1,GRB2,IL15,BCL3,STAR,S100A9,NFE2,KLF5,PROCR,IL1B,PTGS2,ACSL1,PSEN1
Tissue Development	6.33E-09-4.81E-04	IFI16,SMAD3,CCL20,ACVRL1,PTPRC,TGFBR2,CD2AP,ITGAV,NFKBIB,SAA1,TNFSF13B,FGR,TP53,PTX3,IL8,TTYH1,IL2RG,RRAS,USP9X,NFKB2,STAT3,NINJ1,PLD1,MADCAM1,TRAF6,CCL4,CD40,PTPN11,IL1RN,CD72,E2F1,PECAM1,ALCAM,VAV1,PIK3CD,PLTP,PML,TNFAIP6,ZFP106,TNF,FYN,TNFRSF18,APOA4,MMP14,null,CD83,INPPL1,CCL22,CCL5,HIF1A,NFKB1,SEPT9,NR3C1,FAS,DEF6,CD47,AKT1,TIMP1,PPAP2B,PTPN1,HCK,BID,KIT,S100A8,TLR3,VCL,STX4,IRF2,MMP19,CCR1,…
Infection Mechanism	2.32E-08-8.19E-05	CYP2U1,GCLC,DICER1,HDAC6,IFIH1,PTPRC,TNIP1,RIPK2,TRIM5,TP53,APOBEC3B,IL8,TRIM21,GRK5,NLRX1,AGTRAP,PLD1,TRAF6,CCL4,CD40,GAB1,PRKCD,FSCN1,PML,TNF,TNFRSF18,PRDX1,CIITA,PIK3R5,CCL22,CCL5,CLIC4,NFKB1,AKT1,HCK,SNX10,S100A8,TLR3,NOS2,IRF2,PRNP,CCR1,EPAS1,OPTN,IL15,CD48,EIF2C2,IKBKE,BCL3,FLT3LG,RETN,S100A9,null,IL1B
Cell Cycle	9.7E-08-5E-04	BLNK,FYN,SMAD3,HIF1A,NFKB1,CD37,SMARCA4,YY1,AKT1,KIT,TNFSF13B,TP53,IL15,STAT3,FLT3LG,INPP5D,BTK,RIPK1,CD80,CD40,GAB1,E2F1,KLF5,IL1B,VAV1,TNF
Cellular Compromise	2.17E-07-4.64E-05	CCR1,IL8,FYN,RAB27A,S1PR2,CCL22,INPPL1,PLD1,INPP5D,BTK,CCL4,MTMR4,S100A9,ANXA3,HCK,LYN,PECAM1,PIK3CD,VAV1,TNF,FGR,IRF2
Gene Expression	2.19E-07-3.84E-04	SMAD3,IFI16,DDB2,TGFBR2,SOD2,MYB,NFKBIB,RIPK2,TP53,IL8,FSTL3,NFKB2,STAT3,TRAF6,CD40,PRKCD,CEBPD,E2F1,NCOA1,USF1,DIXDC1,CFLAR,PML,TNF,BLNK,VPS39,PSEN2,HIF1A,NFKB1,NR3C1,FAS,YY1,AKT1,CASP1,NOS2,EPAS1,RHOC,RELB,IL15,BCL3,IKBKE,INPP5D,HIVEP2,RIPK1,LY9,SREBF1,TFCP2,IL1B,TRIM38,PSEN1
Cardiovascular Disease	2.27E-07-3.11E-04	ACAT2,INSIG1,PSEN2,HIF1A,DICER1,NFKB1,NR3C1,DEF6,SOD2,TIMP1,CFB,CASP1,HCK,VCL,NOS2,IL8,TRIM21,EPAS1,IL15,STAT3,FLT3LG,MARCKSL1,GPAM,CD80,S100A9,GAB1,CD40,PTPN11,SREBF1,IL1RN,E2F1,IL1B,CFLAR,PLTP,PTGS2,TNF,HSD11B1,ACSL1,PSEN1
Renal and Urological Disease	4.96E-07-5.17E-04	FYN,XDH,SMAD3,CCL22,PSEN2,CCL5,HIF1A,NR3C1,FAS,PTPRC,CD2AP,NFAT5,CASP1,CFB,TLR3,NOS2,TNFSF13B,CCR1,TP53,PDE4B,NFKB2,CXCL16,CCL4,CD80,SREBF1,IL1RN,LYN,PTGS2,TNF,PSEN1
Respiratory Disease	5.09E-07-8.19E-05	XDH,ABCA3,SMAD3,CA5B,ACVRL1,ARG2,MYLK,PTPRC,TGFBR2,CTSZ,SNN,null,PTX3,IL8,TKT,PDE4B,STAT3,IFNAR2,TRAF6,NCF1,CLEC4E,IL1RN,CEBPD,USF1,GLUL,CFLAR,CYLD,PML,TNF,PRDX1,MMP14,CIITA,HYOU1,PSEN2,CCL22,HIF1A,CCL5,NFKB1,NR3C1,FAS,RRAGD,TIMP1,F5,HCK,CASP1,BID,KIT,ECE1,NOS2,ACTN1,EPAS1,ATP1B1,IL15,BCL3,FLT3LG,SLC2A8,CD80,RETN,S100A9,NFE2,ANXA3,IL1B,TSPO,PTGS2,CHI3L1,ACSL1
Organismal Survival	2.04E-06-4.61E-05	IFI16,ABCA3,SMAD3,PEX11B,DICER1,SDC4,POLB,PTPRC,USP8,TNIP1,SOD2,MTHFD2,MYB,ITGAV,EEF1E1,ACTG2,NFKBIB,RIPK2,TNFSF13B,TP53,PTX3,TKT,NFKB2,STAT3,IRF5,RALBP1,TRAF6,NCF1,GAB1,CD40,PTPN11,IL1RN,CEBPD,NCOA1,USF1,VAV1,PLTP,CFLAR,CYLD,BCL2A1,TNF,FYN,TNFRSF18,NQO2,HYOU1,PSEN2,CCL22,HIF1A,NFKB1,TAP1,NR3C1,FAS,AKT1,PTPN1,CASP1,CFB,KIT,BID,TLR3,STX4,VCL,NOS2,IRF2,PRNP,CCR1,ENDOG,EPAS1,S1PR2,NRP2,RELB,CNTFR,IL…
Genetic Disorder	2.65E-06-4.55E-04	ACAT2,INSIG1,DICER1,POLB,TGFBR2,ALDH1A1,SOD2,TP53,IL2RG,PDE4B,STAT3,NFKB2,IFNAR2,TRAF6,KCNA3,NCF1,CCL4,CD40,PTPN11,IL1RN,E2F1,NCOA1,PECAM1,PIK3CD,CLCN7,VAV1,CYLD,CFLAR,PML,TNF,EBI3,HSD11B1,BLNK,RPS6KA3,CD83,INPPL1,CCL5,NFKB1,NR3C1,FAS,CD47,AKT1,TIMP1,HCK,CASP1,S100A8,TLR3,VCL,NOS2,SMPD3,MMP19,CCR1,EPAS1,PASK,GGT1,INPP5D,STAR,PRKAR2B,S100A9,CD80,KLF5,LYN,IL1B,EMR1,PTGS2,PSEN1
Post-Translational Modification	2.82E-06-4.55E-04	UBE2H,XDH,WWP1,DNAJB2,DDB2,CD37,TGFBR2,PTPRC,HDAC6,SOD2,ALDH1A1,ITGAV,TP53,IL8,MAN1C1,USP9X,GYPC,NEDD4,null,TRAF6,WHSC1L1,UBR5,CCL4,CD40,PTPN11,CD72,PRKCD,PECAM1,SQSTM1,CYLD,PML,TNF,PPP1CC,FYN,SUMO3,TNFRSF18,USP12,PRDX1,null,PSEN2,CCL5,BAG2,PTPN12,FAS,CD47,CCDC88A,AKT1,PTPN1,CASP1,HCK,KIT,ECE1,NOS2,CTDNEP1,TRAF7,CCR1,STT3B,CD48,USP33,STT3A,SUV420H2,FAM129A,USP22,LYN,FKBP4,IL1B,PSEN1
Neurological Disease	3.22E-06-3.77E-04	CA5B,PEX11B,GCLC,DICER1,POLB,ATP8B1,PTPRC,MYLK,ALDH1A1,SOD2,ITGAV,TP53,GFM1,GRK5,PDE4B,NFKB2,TRAF6,NCF1,CD40,IL1RN,E2F1,PECAM1,ALCAM,CLCN7,PIP4K2A,TNF,ST3GAL5,FYN,SLC1A4,BATF,NQO2,RPS6KA3,HYOU1,CASP4,PSEN2,HIF1A,NFKB1,NR3C1,FAS,AKT1,TIMP1,MYO9B,F5,CASP1,KIT,TLR3,NOS2,GJB2,PRNP,CCR1,KPNA3,S1PR2,EPAS1,SLC6A6,IL15,CNTFR,SNAP25,MARCKSL1,PRKAR2B,CD80,SLC25A19,LYN,TSPO,IL1B,PTGS2,CHI3L1,CXCL2,PSEN1
Hematological Disease	5.31E-06-4.55E-04	TRAF3,ARHGAP26,SMAD3,XDH,GCLC,POLB,HDAC6,TGFBR2,TNIP1,SOD2,CXCL13,ANXA11,ITGAV,MYB,NFKBIB,FGR,TP53,IL8,IL2RG,RAB27A,TKT,GYPC,RANBP3,NFKB2,PDE4B,STAT3,IFNAR2,null,PLD1,WHSC1L1,CCL4,CD40,PTPN11,IL1RN,E2F1,USF1,VAV1,PIK3CD,CYLD,PML,TNF,HSD11B1,ST3GAL5,BLNK,FYN,TNFRSF18,PRDX1,PSMB10,HYOU1,PSEN2,HIF1A,CCL5,NFKB1,NR3C1,FAS,DEF6,CD47,AKT1,PTPN1,F5,SLC11A2,TLR7,CFB,CASP1,KIT,ECE1,NOS2,CCR1,PSMB9,EPAS1,AT…
Antimicrobial Response	5.68E-06-3.84E-04	TP53,IL15,CCL22,BCL3,CCL5,IFNAR2,NLRX1,SMARCA4,IFIH1,CCL4,CD40,TLR7,VAV1,TLR3,CFLAR,TNF,FGR,TRIM5
Cancer	5.73E-06-4.55E-04	CBX7,TPD52L2,NPEPPS,DDB2,GPSM2,PTPRC,IFIH1,SOD2,CTSH,MT2A,MYB,MTHFD2,TP53,PROSC,NFKB2,STAT3,IRF5,IFNAR2,TFPI2,PLD1,SLC46A3,CCL4,FSCN1,TFRC,ALCAM,PIK3CD,CFLAR,SQSTM1,BCL2A1,TNF,HSD11B1,STEAP3,FBXO7,GBP1,PRDX1,FIP1L1,PSEN2,CCL5,SEPT9,CD47,STK17A,TLR7,TLR3,KPNA3,CCR1,ATP1B1,NRP2,RHOC,EMP3,GRB2,IL15,HPSE,null,VDAC3,FLT3LG,SLC29A1,INPP5D,CPEB4,STAR,CD80,RETN,BCAM,TMEM106C,LYN,PSEN1,PRKACB,TRAF3,LOXL4,…
Antigen Presentation	6.55E-06-2.65E-04	TRAF3,SMAD3,CCL20,CTSZ,TGFBR2,PTPRC,CXCL13,ITGAV,MYB,SAA1,TNFSF13B,FGR,IL8,PSME2,NFKB2,STAT3,EIF2AK4,TRAF6,CCL4,CLEC4E,CD40,IL1RN,PRKCD,VAV1,PIK3CD,SBNO2,TNF,TG,CCL22,CD83,HIF1A,CCL5,FAS,CCDC88A,CD47,AKT1,MYO9B,TIMP1,F5,HCK,TLR7,KIT,BID,TLR3,NOS2,IRF2,CCR1,PSMB9,RELB,IL15,CD48,BCL3,FLT3LG,INPP5D,BTK,GNAI3,PSME1,S100A9,CD80,SREBF1,AP3B1,LYN,IL1B,PTGS2
Gastrointestinal Disease	1.25E-05-3.35E-04	PDE4B,IFNAR2,NR3C1,FAS,TGFBR2,NCF1,CD40,CD80,IL1RN,CASP1,IL1B,S100A8,TLR3,EMR1,CYLD,PTGS2,NOS2,EBI3,TNF,HSD11B1
Lymphoid Tissue Structure and Development	1.31E-05-4.99E-04	PSMB10,SMAD3,NQO2,CCL22,NFKB1,FAS,AKT1,CXCL13,HCK,BID,KIT,S100A8,NOS2,FGR,TNFSF13B,TP53,IL8,IL2RG,RELB,IL15,EIF2C2,BCL3,PDE4B,NFKB2,STAT3,RALBP1,FLT3LG,INPP5D,HIVEP2,S100A9,CD40,IL1RN,PRKCD,E2F1,LYN,IL1B,PECAM1,PIK3CD,VAV1,CYLD,PML,TNF
Free Radical Scavenging	1.44E-05-1.44E-05	NCF1,SOD2,XDH,LYN,HCK,IL1B,PECAM1,TNF,FGR
Molecular Transport	1.44E-05-3.07E-04	XDH,NMB,CCL20,PTPRC,SOD2,CXCL13,SAA1,FGR,TP53,IL8,TRIM21,GRK5,null,PLD1,NCF1,CCL4,PTPN11,CD40,IL1RN,CD72,PECAM1,PIK3AP1,VAV1,PIK3CD,TNF,BLNK,FYN,HYOU1,CCL22,PSEN2,CCL5,NFKB1,NR3C1,FAS,DEF6,HCK,KIT,S100A8,ECE1,TLR3,NOS2,PRNP,CCR1,S1PR2,GRB2,INPP5D,BTK,GNAI3,MARCKSL1,CXCL16,S100A9,LYN,IL1B,PTGS2,CXCL2,PSEN1
Cell Signaling	2.08E-05-1.79E-04	XDH,NMB,CCL20,PTPRC,CXCL13,ITGAV,SAA1,TP53,IL8,TRIM21,GRK5,null,PLD1,CCL4,CD40,PTPN11,CD72,PRKCD,PECAM1,PIK3AP1,PIK3CD,VAV1,TNF,BLNK,FYN,PRDX1,null,HYOU1,PSEN2,CCL22,CCL5,NFKB1,NR3C1,FAS,DEF6,CD47,HCK,KIT,ECE1,S100A8,TLR3,NOS2,PRNP,CCR1,S1PR2,GRB2,CD48,INPP5D,BTK,CXCL16,GNAI3,MARCKSL1,S100A9,LYN,IL1B,PTGS2,CXCL2,PSEN1
Vitamin and Mineral Metabolism	2.08E-05-1.79E-04	XDH,NMB,CCL20,PTPRC,CXCL13,SAA1,TP53,IL8,TRIM21,GRK5,null,PLD1,CCL4,PTPN11,CD40,CD72,PECAM1,PIK3AP1,VAV1,PIK3CD,TNF,BLNK,FYN,HYOU1,CCL22,PSEN2,CCL5,NFKB1,NR3C1,FAS,DEF6,KIT,S100A8,ECE1,TLR3,NOS2,PRNP,CCR1,S1PR2,GRB2,INPP5D,BTK,GNAI3,MARCKSL1,CXCL16,S100A9,LYN,IL1B,PTGS2,CXCL2,PSEN1
Connective Tissue Disorders	2.48E-05-5.03E-04	UBE2H,XDH,VSIG10,ATP8B1,IFIH1,PTPRC,SOD2,CXCL13,TP53,TRIM21,TKT,GRK5,STAT3,IFNAR2,GPT2,IRF5,null,TFPI2,CA8,PLD1,TRAF6,AQP9,NCF1,CCL4,ACER3,GAB1,CLEC4E,CD72,FADS2,ALCAM,TFRC,GLUL,CFLAR,TNFAIP6,TAP2,TNF,HSD11B1,FYN,PRDX1,NQO2,FIP1L1,CCL5,TAP1,AKT1,TLR7,TLR3,IRF2,TRAF1,CCR1,MOBKL2B,PSMB9,PACSIN2,IL15,EIF2C2,FLT3LG,STXBP6,INPP5D,GPAM,RETN,S100A9,CD80,SREBF1,FAM129A,LYN,PTGS2,PSEN1,SMAD3,SDC4,IL1R2,MO…
Organ Morphology	2.48E-05-4.55E-04	AKT1,CEBPD,XDH,BCL3,PTGS2,NFKB2,STAT3,NFKB1,NR3C1,TNF,FAS,TNFSF13B
Skeletal and Muscular System Development and Function	2.58E-05-5.17E-04	SMAD3,IFI16,MMP14,XDH,TSPAN13,HIF1A,NFKB1,SMARCA4,CTNNBIP1,TGFBR2,AKT1,TIMP1,MYB,KIT,NOS2,TP53,IL8,S1PR2,IL15,NFKB2,TFPI2,AGTRAP,PLD1,INPP5D,HIVEP2,TRAF6,CXCL16,NCF1,PTPN11,CD40,IL1RN,CEBPD,KLF5,IL1B,PTGS2,EBI3,TNF,PRKAR1A
Tumor Morphology	3.04E-05-2.63E-04	TP53,CD40,CD80,IL15,HYOU1,HIF1A,EBI3,FLT3LG,TNF,FAS
Nervous System Development and Function	3.2E-05-4.55E-04	XDH,PSEN2,CCL22,CCL5,PTPRC,CD47,AKT1,ITGAV,CASP1,NOS2,RIPK2,PRNP,TP53,CCR1,KHDRBS1,IL15,CXCL16,IL1RN,IL1B,CLCN7,ASCL2,PTGS2,CXCL2,CHI3L1,TNF,PSEN1
Skeletal and Muscular Disorders	3.2E-05-4.14E-04	UBE2H,XDH,VSIG10,ATP8B1,IFIH1,PTPRC,SOD2,CXCL13,TP53,TRIM21,GRK5,STAT3,IFNAR2,GPT2,IRF5,null,TFPI2,CA8,PLD1,TRAF6,AQP9,NCF1,CCL4,ACER3,CLEC4E,CD72,FADS2,ALCAM,TFRC,GLUL,PIK3CD,CFLAR,TNFAIP6,TAP2,TNF,FYN,PRDX1,NQO2,FIP1L1,CCL5,TAP1,TLR7,TLR3,IRF2,TRAF1,CCR1,MOBKL2B,PSMB9,PACSIN2,CNTFR,IL15,EIF2C2,FLT3LG,STXBP6,INPP5D,RETN,S100A9,CD80,FAM129A,LYN,PTGS2,PSEN1,SMAD3,PEX11B,SDC4,IL1R2,MOCOS,FGFR1OP,EE…
Hepatic System Disease	3.27E-05-4.55E-04	INSIG1,SMAD3,POLB,ATP8B1,PTPRC,TGFBR2,USP8,SOD2,BIRC3,MYO10,SSBP3,TP53,IL8,FSTL3,GFM1,PDE4B,IFNAR2,CCL4,PTPN11,BCL2A1,TAP2,TNF,SEMA6A,CIITA,CCL5,NR3C1,FAS,AOAH,TIMP1,TLR7,CASP1,BID,KIT,TLR3,NOS2,IRF2,GJB2,STX12,CCR1,S1PR2,EPAS1,IL15,CNTFR,GGT1,INPP5D,RIPK1,SREBF1,PTGS2,CXCL2,ACSL1
Cell Morphology	3.84E-05-4.14E-04	BLNK,IL8,IL2RG,IL15,CCL22,CCL5,STAT3,SDC4,GIT1,KCNA3,CD47,AKT1,CD40,MYO9B,LYN,HCK,ITGAV,PECAM1,VCL,TNF,FGR
Hypersensitivity Response	4.64E-05-4.99E-04	FYN,S1PR2,NQO2,RELB,IL15,CCL22,FLT3LG,PLD1,INPP5D,BTK,MTMR4,HCK,LYN,PECAM1,PIK3CD,VAV1,PML,NOS2,TNF
Dermatological Diseases and Conditions	5.68E-05-2.22E-04	SMAD3,CCL20,DDB2,SDC4,POLB,HDAC6,CXCL13,NFKBIB,SAA1,TP53,IL8,IL2RG,RPA1,PDE4B,STAT3,IFNAR2,CCL4,GAB1,IL1RN,CD72,FADS2,NCOA1,PECAM1,PIK3CD,CYLD,TNF,BLNK,FYN,SLC1A4,null,CD83,PSEN2,CCL5,HIF1A,NFKB1,NR3C1,FAS,CD47,CASP1,TLR7,CFB,KIT,S100A8,GJB2,CCR1,RELB,IL15,HPSE,SNAP25,S100A9,CD80,CLDN1,RASGRP1,AP3B1,LYN,TSPO,IL1B,PTGS2,PSEN1
Cardiovascular System Development and Function	6.55E-05-9.78E-05	IL8,CXCL13,IL1RN,IL1B,CXCL2
Embryonic Development	7.52E-05-1.45E-04	TP53,EMP3,NFKB1,FAS,RIPK1,AKT1,S100A9,RASSF4,E2F1,LYN,CASP1,ITGAV,BID,SRXN1,TFRC,S100A8,CFLAR,BCL2A1,NOS2,BIRC3,TNF,PSEN1
Drug Metabolism	9.99E-05-9.99E-05	TP53,IL8,IL15,CNTFR,NFKB1,IL1R2,CD40,IL1RN,IL1B,PTGS2,NOS2,TNF,PRNP
Lipid Metabolism	9.99E-05-2.73E-04	TP53,IL8,CNTFR,IL15,NFKB1,IL1R2,CD40,IL1RN,LYN,IL1B,PTGS2,NOS2,TNF,PRNP
Small Molecule Biochemistry	9.99E-05-3.07E-04	TP53,IL8,CNTFR,IL15,NFKB1,IL1R2,CD40,IL1RN,LYN,IL1B,PTGS2,NOS2,TNF,PRNP
Connective Tissue Development and Function	1.06E-04-4.33E-04	TRAF6,MMP14,IL15,ITGAV,IL1B,NFKB2,IFNAR2,NFKB1,EBI3,TNF,INPP5D,HIVEP2
DNA Replication, Recombination, and Repair	2.63E-04-3.36E-04	TP53,PRDX1,XDH,GCLC,RPA1,TDP1,DICER1,FAS,POLB,RECQL,SOD2,E2F1,IL1B,PML,TNF,PRNP
Amino Acid Metabolism	3.07E-04-3.07E-04	IL1RN,IL1B,TNF
Behavior	3.07E-04-3.07E-04	IL1RN,IL1B,TNF
Cellular Assembly and Organization	3.07E-04-3.07E-04	LYN,HCK,FGR
Ophthalmic Disease	3.07E-04-3.84E-04	TP53,DNAJC5,EPAS1,IL1RN,CFB,PSEN2,CCL5,PSEN1
Hair and Skin Development and Function	4.55E-04-4.55E-04	AKT1,PSEN2,PTGS2,STAT3,PSEN1
Metabolic Disease	5.03E-04-5.03E-04	TKT,RPS6KA3,STAT3,GPAM,AKT1,PRKAR2B,RETN,SREBF1,IL1RN,CEBPD,PTPN1,NOS2,TNF,HSD11B1,MMP19
