# Supplementary material for: Pan-genomic analysis of bovine monocyte-derived macrophage gene expression in response to in vitro infection with Mycobacterium avium subspecies paratuberculosis
Source: Vet Res. 2012 Mar 28;43(1):25. doi: 10.1186/1297-9716-43-25 (PMC3411445; doi:10.1186/1297-9716-43-25)
Supplement: Additional file 8 Table S8 — The list of differentially expressed transcripts detected at the at the 24 h time point post-infection. [file 1297-9716-43-25-S8.xls]

## Sheet: Sheet0
© 2000-2011 Ingenuity Systems, Inc. All rights reserved.
Ingenuity Canonical Pathways	-log(p-value)	Ratio	Molecules within pathway
TREM1 Signaling	6.07E00	1.88E-01	IL8,GRB2,CD83,STAT3,NFKB2,NFKB1,AKT1,CD40,TLR7,CASP1,IL1B,TLR3,TNF
B Cell Receptor Signaling	5.99E00	1.4E-01	BLNK,GRB2,RRAS,PIK3R5,IKBKE,INPPL1,NFKB2,NFKB1,INPP5D,BTK,PTPRC,NFAT5,AKT1,PTPN11,GAB1,DAPP1,LYN,VAV1,PIK3AP1,PIK3CD,NFKBIB,BCL2A1
Altered T Cell and B Cell Signaling in Rheumatoid Arthritis	5.66E00	1.63E-01	TRAF3,RELB,IL15,NFKB2,NFKB1,FAS,CD80,CXCL13,CD40,IL1RN,TLR7,IL1B,TLR3,TNF,TNFSF13B
Role of Pattern Recognition Receptors in Recognition of Bacteria and Viruses	5.35E00	1.57E-01	PTX3,PIK3R5,CCL5,NFKB2,NFKB1,IFIH1,TRAF6,TLR7,CASP1,IL1B,PIK3CD,TLR3,TNF,RIPK2
Communication between Innate and Adaptive Immune Cells	5.28E00	1.19E-01	IL8,IL15,CD83,CCL5,CCL4,CD80,CD40,IL1RN,TLR7,IL1B,TLR3,TNF,TNFSF13B
Role of PKR in Interferon Induction and Antiviral Response	5.08E00	2.39E-01	TRAF6,TP53,TRAF3,AKT1,BID,IKBKE,NFKB2,TLR3,NFKBIB,NFKB1,TNF
Systemic Lupus Erythematosus Signaling	5.04E00	1.03E-01	GRB2,RRAS,PIK3R5,INPP5D,PTPRC,NFAT5,AKT1,CD40,CD80,IL1RN,CD72,LYN,TLR7,IL1B,PIK3CD,TNF,TNFSF13B
NF-κB Signaling	4.84E00	1.25E-01	PRKACB,TRAF3,RRAS,RELB,PIK3R5,NFKB2,NFKB1,TGFBR2,IL1R2,TRAF6,RIPK1,AKT1,CD40,IL1RN,TLR7,IL1B,PIK3CD,FGFRL1,TLR3,NFKBIB,TNF,TNFSF13B
Molecular Mechanisms of Cancer	4.75E00	9.07E-02	PRKACB,FYN,SMAD3,PIK3R5,PSEN2,FZD1,HIF1A,NFKB1,FAS,TGFBR2,AKT1,RHOU,BID,NFKBIB,BIRC3,TP53,RHOC,RRAS,GRB2,NFKB2,RALBP1,GNAI3,PRKAR2B,GAB1,PTPN11,PRKCD,RASGRP1,ARHGEF6,E2F1,PIK3CD,CFLAR,FNBP1,PRKAR1A,PSEN1
Fc Epsilon RI Signaling	4.59E00	1.45E-01	FYN,PLA2G12A,GRB2,RRAS,PIK3R5,INPPL1,INPP5D,BTK,AKT1,GAB1,PTPN11,PRKCD,LYN,VAV1,PIK3CD,TNF
Small Cell Lung Cancer Signaling	4.47E00	1.52E-01	TP53,TRAF3,PIK3R5,IKBKE,NFKB2,NFKB1,TRAF6,AKT1,E2F1,BID,PIK3CD,PTGS2,NFKBIB,TRAF1
LXR/RXR Activation	4.44E00	1.4E-01	APOA4,ARG2,NFKB2,NFKB1,IL1R2,SREBF1,IL1RN,IL1B,PLTP,PTGS2,TLR3,NOS2,TNF
Colorectal Cancer Metastasis Signaling	4.35E00	1E-01	PRKACB,SMAD3,MMP14,PIK3R5,FZD1,NFKB1,TGFBR2,AKT1,RHOU,TLR7,TLR3,NOS2,MMP19,TP53,RRAS,GRB2,RHOC,STAT3,NFKB2,null,PRKAR2B,PIK3CD,PTGS2,TNF,FNBP1,PRKAR1A
Primary Immunodeficiency Signaling	4.25E00	1.27E-01	BLNK,PTPRC,BTK,IL2RG,CD40,CIITA,TAP1,TAP2
Role of Hypercytokinemia/hyperchemokinemia in the Pathogenesis of Influenza	4.25E00	1.74E-01	CCR1,IL8,CCL4,IL1RN,IL15,IL1B,CCL5,TNF
IL-10 Signaling	4.23E00	1.54E-01	IL1R2,TRAF6,CCR1,IL1RN,IL1B,IKBKE,ARG2,STAT3,NFKB2,NFKBIB,NFKB1,TNF
TWEAK Signaling	4.22E00	2.37E-01	TRAF3,RIPK1,BID,IKBKE,NFKB2,NFKBIB,NFKB1,BIRC3,TRAF1
IL-6 Signaling	4.21E00	1.5E-01	IL8,GRB2,RRAS,IKBKE,STAT3,NFKB2,NFKB1,IL1R2,TRAF6,PTPN11,IL1RN,IL1B,NFKBIB,TNFAIP6,TNF
PI3K Signaling in B Lymphocytes	4.2E00	1.23E-01	BLNK,FYN,RRAS,IKBKE,NFKB2,NFKB1,INPP5D,PTPRC,BTK,NFAT5,AKT1,DAPP1,CD40,LYN,VAV1,PIK3AP1,PIK3CD,NFKBIB
Glucocorticoid Receptor Signaling	4.16E00	9.86E-02	PRKACB,SMAD3,PIK3R5,GTF2H2/LOC100510744,CCL5,NFKB1,NR3C1,SMARCA4,IL1R2,TGFBR2,NFAT5,AKT1,NFKBIB,NOS2,IL8,RRAS,GRB2,IKBKE,STAT3,TRAF6,IL1RN,GTF2E1,NCOA1,FKBP4,IL1B,PIK3CD,PTGS2,TNF
B Cell Activating Factor Signaling	4.09E00	2E-01	TRAF6,TRAF3,NFAT5,IKBKE,NFKB2,NFKBIB,NFKB1,TNFSF13B,TRAF1
Role of RIG1-like Receptors in Antiviral Innate Immunity	4.09E00	1.57E-01	IFIH1,TRAF6,TRAF3,RIPK1,IKBKE,NFKB2,NFKBIB,NFKB1
IL-9 Signaling	4.09E00	2E-01	IL2RG,PIK3R5,BCL3,PIK3CD,STAT3,NFKB2,NFKB1,TNF
Crosstalk between Dendritic Cells and Natural Killer Cells	3.84E00	1.33E-01	IL2RG,IL15,CD83,NFKB2,NFKB1,FAS,CD80,CD40,FSCN1,TLR7,ACTG2,TLR3,TNF
FcγRIIB Signaling in B Lymphocytes	3.84E00	1.53E-01	BLNK,BTK,AKT1,GRB2,RRAS,PIK3R5,LYN,PIK3CD,INPP5D
Dendritic Cell Maturation	3.74E00	9.42E-02	RELB,IL15,PIK3R5,IKBKE,CD83,NFKB2,NFKB1,TRAF6,AKT1,CD40,CD80,IL1RN,FSCN1,IL1B,PIK3CD,TLR3,NFKBIB,TNF
Induction of Apoptosis by HIV1	3.73E00	1.69E-01	TP53,RIPK1,BID,IKBKE,NFKB2,NFKBIB,NFKB1,BIRC3,TNF,FAS,TRAF1
iCOS-iCOSL Signaling in T Helper Cells	3.72E00	1.2E-01	IL2RG,GRB2,PIK3R5,IKBKE,NFKB2,NFKB1,INPP5D,PTPRC,NFAT5,AKT1,CD40,CD80,VAV1,PIK3CD,NFKBIB
Insulin Receptor Signaling	3.63E00	1.21E-01	PRKACB,PPP1CC,FYN,GRB2,RRAS,TRIP10,PIK3R5,INPPL1,INPP5D,AKT1,PRKAR2B,GAB1,PTPN11,PTPN1,PIK3CD,STX4,PRKAR1A
PPAR Signaling	3.62E00	1.23E-01	GRB2,RRAS,IKBKE,NFKB2,NFKB1,IL1R2,TRAF6,IL1RN,NCOA1,IL1B,PTGS2,NFKBIB,TNF
Role of Macrophages, Fibroblasts and Endothelial Cells in Rheumatoid Arthritis	3.54E00	7.61E-02	TRAF3,PIK3R5,CCL5,FZD1,NFKB1,IL1R2,NFAT5,AKT1,TLR7,CFB,TLR3,NOS2,NFKBIB,TNFSF13B,TRAF1,IL8,RRAS,IL15,IKBKE,STAT3,TRAF6,RIPK1,IL1RN,PRKCD,CEBPD,IL1B,PIK3CD,TNF
CNTF Signaling	3.5E00	1.64E-01	AKT1,PTPN11,GRB2,RRAS,CNTFR,PIK3R5,RPS6KA3,PIK3CD,STAT3
Activation of IRF by Cytosolic Pattern Recognition Receptors	3.43E00	1.35E-01	IFIH1,TRAF6,TRAF3,RIPK1,CD40,IKBKE,NFKB2,NFKBIB,NFKB1,TNF
CD40 Signaling	3.39E00	1.57E-01	TRAF6,TRAF3,CD40,PIK3R5,IKBKE,PIK3CD,STAT3,NFKB2,NFKBIB,NFKB1,TRAF1
Chronic Myeloid Leukemia Signaling	3.37E00	1.3E-01	TP53,GRB2,RRAS,SMAD3,PIK3R5,IKBKE,NFKB2,NFKB1,HDAC6,TGFBR2,AKT1,PTPN11,E2F1,PIK3CD
Death Receptor Signaling	3.34E00	1.56E-01	RIPK1,BID,IKBKE,NFKB2,CFLAR,NFKBIB,NFKB1,BIRC3,TNF,FAS
April Mediated Signaling	3.3E00	1.86E-01	TRAF6,TRAF3,NFAT5,IKBKE,NFKB2,NFKBIB,NFKB1,TRAF1
Hepatic Cholestasis	3.3E00	9.25E-02	PRKACB,IL8,IKBKE,NFKB2,NFKB1,ATP8B1,IL1R2,TRAF6,PRKAR2B,SREBF1,IL1RN,PRKCD,IL1B,NFKBIB,TNF,PRKAR1A
Lymphotoxin β Receptor Signaling	3.25E00	1.56E-01	TRAF6,TRAF3,AKT1,RELB,PIK3R5,IKBKE,PIK3CD,NFKB2,NFKB1,TRAF1
Regulation of IL-2 Expression in Activated and Anergic T Lymphocytes	3.25E00	1.33E-01	TGFBR2,FYN,NFAT5,CD80,GRB2,RRAS,SMAD3,IKBKE,VAV1,NFKB2,NFKBIB,NFKB1
Angiopoietin Signaling	3.24E00	1.43E-01	TNIP1,AKT1,PTPN11,GRB2,RRAS,PIK3R5,IKBKE,PIK3CD,NFKB2,NFKBIB,NFKB1
TNFR2 Signaling	3.23E00	2.12E-01	IKBKE,NFKB2,NFKBIB,NFKB1,BIRC3,TNF,TRAF1
T Cell Receptor Signaling	3.21E00	1.18E-01	FYN,GRB2,RRAS,PIK3R5,IKBKE,NFKB2,NFKB1,PTPRC,BTK,NFAT5,RASGRP1,VAV1,PIK3CD
Acute Phase Response Signaling	3.04E00	1.04E-01	GRB2,RRAS,IKBKE,NFKB2,STAT3,NFKB1,NR3C1,TRAF6,RIPK1,SOD2,AKT1,PTPN11,IL1RN,CFB,IL1B,PIK3CD,NFKBIB,SAA1,TNF
Pancreatic Adenocarcinoma Signaling	3.02E00	1.16E-01	TP53,GRB2,SMAD3,PIK3R5,STAT3,NFKB2,NFKB1,RALBP1,PLD1,TGFBR2,AKT1,E2F1,PIK3CD,PTGS2
Role of Tissue Factor in Cancer	2.92E00	1.21E-01	TP53,IL8,FYN,RRAS,PIK3R5,RPS6KA3,AKT1,PTPN11,ITGAV,HCK,LYN,IL1B,PIK3CD,FGR
IL-4 Signaling	2.86E00	1.32E-01	IL2RG,NFAT5,AKT1,GRB2,RRAS,PIK3R5,INPPL1,PIK3CD,NR3C1,INPP5D
MIF-mediated Glucocorticoid Regulation	2.8E00	1.46E-01	PLA2G12A,PTGS2,NFKB2,NFKBIB,NFKB1,NR3C1
MIF Regulation of Innate Immunity	2.78E00	1.43E-01	TP53,PLA2G12A,PTGS2,NFKB2,NFKBIB,NFKB1,NOS2
Apoptosis Signaling	2.75E00	1.33E-01	ENDOG,TP53,RRAS,BID,IKBKE,NFKB2,NFKBIB,NFKB1,BCL2A1,BIRC3,TNF,FAS
TNFR1 Signaling	2.72E00	1.54E-01	RIPK1,BID,IKBKE,NFKB2,NFKBIB,NFKB1,BIRC3,TNF
PXR/RXR Activation	2.71E00	9.89E-02	PRKACB,ALDH1A1,AKT1,PRKAR2B,NCOA1,TNF,NR3C1,SULT2A1,PRKAR1A
Role of PI3K/AKT Signaling in the Pathogenesis of Influenza	2.71E00	1.14E-01	KPNA3,GNAI3,AKT1,PIK3R5,PIK3CD,CCL5,NFKB2,NFKBIB,NFKB1
GM-CSF Signaling	2.66E00	1.43E-01	AKT1,PTPN11,GRB2,RRAS,HCK,PIK3R5,LYN,PIK3CD,STAT3,BCL2A1
IL-12 Signaling and Production in Macrophages	2.65E00	9.49E-02	PIK3R5,IKBKE,NFKB2,NFKB1,TRAF6,AKT1,CD40,PRKCD,NCOA1,PIK3CD,NFKBIB,NOS2,TNF
CD28 Signaling in T Helper Cells	2.62E00	1.04E-01	FYN,GRB2,PIK3R5,IKBKE,NFKB2,NFKB1,PTPRC,NFAT5,AKT1,CD80,PTPN11,PIK3CD,VAV1,NFKBIB
Renin-Angiotensin Signaling	2.55E00	1.05E-01	PRKACB,GRB2,RRAS,PIK3R5,STAT3,CCL5,NFKB2,NFKB1,PRKAR2B,PRKCD,PIK3CD,TNF,PRKAR1A
Acute Myeloid Leukemia Signaling	2.52E00	1.29E-01	AKT1,GRB2,RRAS,PIK3R5,KIT,PIK3CD,STAT3,NFKB2,PML,NFKB1,FLT3LG
FLT3 Signaling in Hematopoietic Progenitor Cells	2.47E00	1.3E-01	AKT1,PTPN11,GRB2,RRAS,PIK3R5,RPS6KA3,PIK3CD,STAT3,FLT3LG,INPP5D
NF-κB Activation by Viruses	2.41E00	1.29E-01	AKT1,RIPK1,RRAS,PRKCD,ITGAV,PIK3R5,IKBKE,PIK3CD,NFKB2,NFKBIB,NFKB1
IL-15 Signaling	2.37E00	1.29E-01	IL2RG,AKT1,RRAS,IL15,PIK3R5,PIK3CD,STAT3,NFKB2,NFKB1
IL-17 Signaling	2.36E00	1.3E-01	TRAF6,IL8,AKT1,RRAS,TIMP1,PIK3R5,PIK3CD,PTGS2,NFKB1,NOS2
Prolactin Signaling	2.36E00	1.25E-01	FYN,PTPN11,GRB2,RRAS,PRKCD,PIK3R5,NMI,PIK3CD,STAT3,NR3C1
Role of NFAT in Regulation of the Immune Response	2.33E00	8.37E-02	BLNK,FYN,GRB2,RRAS,PIK3R5,IKBKE,NFKB2,NFKB1,null,BTK,GNAI3,NFAT5,AKT1,CD80,LYN,PIK3CD,NFKBIB
Type I Diabetes Mellitus Signaling	2.28E00	9.92E-02	TRAF6,RIPK1,CD80,BID,IL1B,IKBKE,NFKB2,NFKBIB,NFKB1,NOS2,TNF,FAS
G Beta Gamma Signaling	2.26E00	9.17E-02	PRKACB,BTK,GNAI3,AKT1,PRKAR2B,GRB2,RRAS,PRKCD,ARHGEF6,null,PRKAR1A
Natural Killer Cell Signaling	2.21E00	9.48E-02	FYN,AKT1,PTPN11,GRB2,RRAS,PRKCD,PIK3R5,VAV1,INPPL1,PIK3CD,INPP5D
Oncostatin M Signaling	2.18E00	1.71E-01	EPAS1,GRB2,RRAS,MT2A,STAT3,CHI3L1
IL-8 Signaling	2.13E00	8.81E-02	IL8,RHOC,RRAS,PIK3R5,IKBKE,NFKB1,null,PLD1,TRAF6,GNAI3,AKT1,PRKCD,RHOU,PIK3CD,PTGS2,NFKBIB,FNBP1
Sphingosine-1-phosphate Signaling	2.12E00	9.09E-02	GNAI3,AKT1,S1PR2,RHOC,CASP1,PIK3R5,RHOU,CASP4,PIK3CD,SMPD3,FNBP1
Phospholipase C Signaling	2.09E00	7.69E-02	BLNK,PPP1CC,FYN,PLA2G12A,RHOC,GRB2,RRAS,RPS6KA3,NFKB2,NFKB1,null,PLD1,HDAC6,BTK,NFAT5,PRKCD,ARHGEF6,RHOU,LYN,FNBP1
Pathogenesis of Multiple Sclerosis	2.06E00	3.33E-01	CCR1,CCL4,CCL5
Melanocyte Development and Pigmentation Signaling	2.04E00	1.1E-01	PRKACB,PRKAR2B,PTPN11,GRB2,RRAS,PIK3R5,RPS6KA3,KIT,PIK3CD,PRKAR1A
PKCθ Signaling in T Lymphocytes	2.02E00	8.45E-02	FYN,NFAT5,CD80,GRB2,RRAS,PIK3R5,IKBKE,VAV1,PIK3CD,NFKB2,NFKBIB,NFKB1
Leptin Signaling in Obesity	2.02E00	1.06E-01	PRKACB,AKT1,PRKAR2B,PTPN11,GRB2,PIK3R5,PIK3CD,STAT3,PRKAR1A
Production of Nitric Oxide and Reactive Oxygen Species in Macrophages	1.95E00	7.94E-02	PPP1CC,RHOC,PIK3R5,IKBKE,ARG2,NFKB2,NFKB1,AKT1,PRKCD,RHOU,PIK3CD,NFKBIB,NOS2,TNF,FNBP1
PI3K/AKT Signaling	1.95E00	9.15E-02	TP53,GRB2,RRAS,IKBKE,INPPL1,NFKB2,NFKB1,INPP5D,AKT1,GAB1,PIK3CD,PTGS2,NFKBIB
B Cell Development	1.92E00	1.08E-01	PTPRC,CD80,CD40,DNTT
Erythropoietin Signaling	1.92E00	1.11E-01	AKT1,GRB2,RRAS,PRKCD,PIK3R5,PIK3CD,NFKB2,NFKBIB,NFKB1
Integrin Signaling	1.91E00	8.78E-02	PPP1CC,FYN,ARHGAP26,RHOC,GRB2,RRAS,PIK3R5,GIT1,MYLK,ARF5,AKT1,RHOU,ITGAV,PIK3CD,ACTG2,VCL,ACTN1,FNBP1
Type II Diabetes Mellitus Signaling	1.9E00	7.36E-02	AKT1,PRKCD,ACSL5,PIK3R5,IKBKE,PIK3CD,NFKB2,NFKBIB,NFKB1,SMPD3,TNF,ACSL1
Glioma Invasiveness Signaling	1.9E00	1.33E-01	RRAS,TIMP1,RHOC,ITGAV,PIK3R5,RHOU,PIK3CD,FNBP1
ILK Signaling	1.88E00	8.9E-02	RHOC,PIK3R5,HIF1A,NFKB2,NFKB1,AKT1,PPAP2B,ARHGEF6,RHOU,PIK3CD,ACTG2,PTGS2,NOS2,TNF,ACTN1,FNBP1,TESK1
Hepatic Fibrosis / Hepatic Stellate Cell Activation	1.87E00	9.52E-02	IL8,SMAD3,CCL5,NFKB2,IFNAR2,NFKB1,FAS,TGFBR2,IL1R2,CD40,TIMP1,IL1B,ECE1,TNF
HMGB1 Signaling	1.86E00	1.09E-01	IL8,AKT1,RRAS,RHOC,PIK3R5,RHOU,PIK3CD,NFKB2,NFKB1,TNF,FNBP1
Tight Junction Signaling	1.86E00	9.04E-02	PRKACB,CRB3,NFKB2,NFKB1,TGFBR2,MYLK,AKT1,PRKAR2B,CLDN1,CSTF2,STX4,VCL,ACTG2,TNF,PRKAR1A
Antigen Presentation Pathway	1.86E00	1.16E-01	PSMB9,CIITA,NLRC5,TAP1,TAP2
JAK/Stat Signaling	1.85E00	1.18E-01	AKT1,PTPN11,GRB2,RRAS,PTPN1,PIK3R5,PIK3CD,STAT3
Myc Mediated Apoptosis Signaling	1.8E00	1.25E-01	TP53,AKT1,GRB2,RRAS,PIK3R5,BID,PIK3CD,FAS
PTEN Signaling	1.79E00	9.76E-02	TGFBR2,AKT1,GRB2,RRAS,PIK3R5,IKBKE,INPPL1,PIK3CD,FGFRL1,NFKB2,NFKB1,INPP5D
Protein Ubiquitination Pathway	1.79E00	7.66E-02	PSMB9,USP12,PSMA3,UBE2H,USP15,PSMB10,USP38,USP9X,PSME2,DNAJC13,DNAJB2,USP33,NEDD4,TAP1,TRAF6,USP8,PSME1,DNAJC5,USP22,BIRC3,TAP2
FAK Signaling	1.77E00	9.62E-02	FYN,ARHGAP26,AKT1,GRB2,RRAS,ARHGEF6,PIK3R5,PIK3CD,VCL,ACTG2
4-1BB Signaling in T Lymphocytes	1.77E00	1.47E-01	IKBKE,NFKB2,NFKBIB,NFKB1,TRAF1
Role of Cytokines in Mediating Communication between Immune Cells	1.77E00	8.77E-02	IL8,IL1RN,IL15,IL1B,TNF
Androgen Signaling	1.76E00	8.28E-02	PRKACB,GNAI3,PRKAR2B,PRKCD,GTF2E1,SMAD3,NCOA1,GTF2H2/LOC100510744,NFKB2,NFKB1,null,PRKAR1A
Amyotrophic Lateral Sclerosis Signaling	1.73E00	7.63E-02	TP53,CASP1,PIK3R5,GLUL,BID,PIK3CD,RAB5B,BIRC3,RNF19A
Prostate Cancer Signaling	1.73E00	1E-01	TP53,AKT1,GRB2,RRAS,E2F1,PIK3R5,PIK3CD,NFKB2,NFKBIB,NFKB1
IL-1 Signaling	1.73E00	9.35E-02	PRKACB,TRAF6,GNAI3,PRKAR2B,IKBKE,NFKB2,NFKBIB,NFKB1,null,PRKAR1A
Relaxin Signaling	1.71E00	8.07E-02	PRKACB,PIK3R5,PDE4B,NFKB2,NFKB1,null,GNAI3,AKT1,PRKAR2B,PIK3CD,NFKBIB,NOS2,PRKAR1A
NRF2-mediated Oxidative Stress Response	1.71E00	8.33E-02	RRAS,PRDX1,NQO2,PIK3R5,DNAJC13,GCLC,DNAJB2,TXNRD1,AKR1A1,DNAJC5,SOD2,AKT1,PRKCD,PIK3CD,ACTG2,SQSTM1
Thrombopoietin Signaling	1.67E00	1.11E-01	PTPN11,GRB2,RRAS,PRKCD,PIK3R5,PIK3CD,STAT3
Docosahexaenoic Acid (DHA) Signaling	1.67E00	1.18E-01	AKT1,PIK3R5,BID,IL1B,PIK3CD,BCL2A1
P2Y Purigenic Receptor Signaling Pathway	1.65E00	8.7E-02	PRKACB,GNAI3,AKT1,PRKAR2B,RRAS,PRKCD,PIK3R5,PIK3CD,NFKB2,NFKB1,null,PRKAR1A
Role of NANOG in Mammalian Embryonic Stem Cell Pluripotency	1.65E00	7.69E-02	TP53,AKT1,GAB1,GRB2,RRAS,PIK3R5,PIK3CD,STAT3,FZD1
RANK Signaling in Osteoclasts	1.65E00	9.09E-02	TRAF6,AKT1,PIK3R5,IKBKE,PIK3CD,NFKB2,NFKBIB,NFKB1,BIRC3
Ceramide Signaling	1.61E00	1E-01	AKT1,S1PR2,RRAS,PIK3R5,PIK3CD,NFKB2,NFKB1,SMPD3,TNF
IGF-1 Signaling	1.58E00	1E-01	PRKACB,AKT1,PRKAR2B,PTPN11,GRB2,RRAS,PIK3R5,PIK3CD,NEDD4,PRKAR1A
BMP signaling pathway	1.57E00	8.75E-02	PRKACB,PRKAR2B,GRB2,RRAS,NFKB2,NFKB1,PRKAR1A
PPARα/RXRα Activation	1.56E00	7.49E-02	PRKACB,GRB2,RRAS,SMAD3,IKBKE,NFKB2,NFKB1,TGFBR2,IL1R2,TRAF6,PRKAR2B,IL1B,NFKBIB,PRKAR1A
RAR Activation	1.56E00	7.65E-02	PRKACB,SMAD3,GTF2H2/LOC100510744,NFKB2,NFKB1,SMARCA4,ALDH1A1,AKT1,PRKAR2B,PRKCD,NCOA1,PIK3CD,PML,PRKAR1A
Graft-versus-Host Disease Signaling	1.55E00	1E-01	CD80,IL1RN,IL1B,TNF,FAS
HIF1α Signaling	1.54E00	8.93E-02	TP53,AKT1,RRAS,MMP14,NCOA1,PIK3R5,PIK3CD,HIF1A,NOS2,MMP19
HGF Signaling	1.54E00	9.35E-02	AKT1,PTPN11,GAB1,GRB2,RRAS,PRKCD,PIK3R5,PIK3CD,STAT3,PTGS2
IL-2 Signaling	1.52E00	1.15E-01	IL2RG,AKT1,PTPN11,GRB2,RRAS,PIK3R5,PIK3CD
Cholecystokinin/Gastrin-mediated Signaling	1.51E00	9.43E-02	GRB2,RRAS,IL1RN,RHOC,PRKCD,RHOU,IL1B,PTGS2,TNF,FNBP1
Endothelin-1 Signaling	1.5E00	7.29E-02	PLA2G12A,GRB2,RRAS,PIK3R5,CASP4,PLD1,GNAI3,GAB1,PRKCD,CASP1,PIK3CD,ECE1,PTGS2,NOS2
Germ Cell-Sertoli Cell Junction Signaling	1.5E00	7.74E-02	RRAS,RHOC,PIK3R5,TGFBR2,AKT1,PPAP2B,RHOU,PIK3CD,ACTG2,TNF,RAB8B,FNBP1,ACTN1
Leukocyte Extravasation Signaling	1.49E00	7.54E-02	MMP14,PIK3R5,BTK,GNAI3,PTPN11,TIMP1,CLDN1,PRKCD,PECAM1,PIK3CD,VAV1,VCL,ACTG2,ACTN1,MMP19
IL-3 Signaling	1.48E00	1.05E-01	AKT1,GRB2,RRAS,PRKCD,PIK3R5,PIK3CD,STAT3,INPP5D
Renal Cell Carcinoma Signaling	1.48E00	1.07E-01	AKT1,PTPN11,GAB1,GRB2,RRAS,PIK3R5,PIK3CD,HIF1A
FGF Signaling	1.48E00	8.7E-02	AKT1,PTPN11,GAB1,GRB2,PIK3R5,PIK3CD,FGFRL1,STAT3
Fcγ Receptor-mediated Phagocytosis in Macrophages and Monocytes	1.47E00	9.8E-02	FYN,AKT1,PRKCD,HCK,LYN,VAV1,ACTG2,INPP5D,FGR,PLD1
Gα12/13 Signaling	1.44E00	7.81E-02	BTK,AKT1,RRAS,PIK3R5,IKBKE,VAV1,PIK3CD,NFKB2,NFKBIB,NFKB1
Melanoma Signaling	1.39E00	1.22E-01	TP53,AKT1,RRAS,E2F1,PIK3R5,PIK3CD
Neurotrophin/TRK Signaling	1.39E00	8.97E-02	AKT1,PTPN11,GAB1,GRB2,RRAS,PIK3R5,PIK3CD
Glioblastoma Multiforme Signaling	1.35E00	7.23E-02	TP53,AKT1,GRB2,RRAS,RHOC,PRKCD,E2F1,PIK3R5,RHOU,PIK3CD,FZD1,FNBP1
fMLP Signaling in Neutrophils	1.34E00	7.75E-02	GNAI3,NFAT5,RRAS,PRKCD,PIK3R5,PIK3CD,NFKB2,NFKBIB,NFKB1,null
Regulation of Actin-based Motility by Rho	1.32E00	8.7E-02	MYLK,PPP1CC,RHOC,BAIAP2,RHOU,ACTG2,PIP4K2A,FNBP1
Virus Entry via Endocytic Pathways	1.28E00	9E-02	FYN,RRAS,PRKCD,null,PIK3R5,TFRC,PIK3CD,AP1B1,ACTG2
Ovarian Cancer Signaling	1.26E00	7.59E-02	PRKACB,TP53,AKT1,PRKAR2B,RRAS,E2F1,PIK3R5,PIK3CD,FZD1,PTGS2,PRKAR1A
LPS-stimulated MAPK Signaling	1.25E00	9.76E-02	RRAS,PRKCD,PIK3R5,IKBKE,PIK3CD,NFKB2,NFKBIB,NFKB1
Reelin Signaling in Neurons	1.25E00	9.76E-02	FYN,AKT1,ARHGEF6,HCK,PIK3R5,LYN,PIK3CD,FGR
SAPK/JNK Signaling	1.25E00	7.84E-02	TP53,RIPK1,GAB1,GRB2,RRAS,PIK3R5,PIK3CD,null
Airway Pathology in Chronic Obstructive Pulmonary Disease	1.24E00	2.22E-01	IL8,TNF
Role of Osteoblasts, Osteoclasts and Chondrocytes in Rheumatoid Arthritis	1.23E00	6.17E-02	MMP14,PIK3R5,IKBKE,FZD1,NFKB1,IL1R2,TRAF6,NFAT5,AKT1,IL1RN,IL1B,PIK3CD,NFKBIB,TNF,BIRC3
PDGF Signaling	1.23E00	8.86E-02	GRB2,RRAS,PIK3R5,INPPL1,PIK3CD,STAT3,INPP5D
Atherosclerosis Signaling	1.22E00	6.96E-02	IL8,PLA2G12A,CD40,IL1RN,IL1B,NFKB2,NFKB1,TNF
VEGF Signaling	1.22E00	8.82E-02	AKT1,GRB2,RRAS,PIK3R5,PIK3CD,VCL,HIF1A,ACTG2,ACTN1
Amyloid Processing	1.21E00	1.02E-01	PRKACB,AKT1,PRKAR2B,PSEN2,PSEN1,PRKAR1A
MSP-RON Signaling Pathway	1.21E00	9.8E-02	PIK3R5,PIK3CD,ACTG2,NOS2,TNF
p70S6K Signaling	1.21E00	8.27E-02	BTK,GNAI3,IL2RG,AKT1,GRB2,RRAS,PRKCD,PIK3R5,LYN,PIK3CD,PLD1
IL-15 Production	1.19E00	9.38E-02	IL15,NFKB2,NFKB1
PAK Signaling	1.19E00	7.48E-02	MYLK,GRB2,RRAS,ARHGEF6,PIK3R5,PIK3CD,GIT1,TNF
Thrombin Signaling	1.17E00	7.21E-02	RHOC,GRB2,RRAS,PIK3R5,NFKB2,NFKB1,null,MYLK,GNAI3,AKT1,PRKCD,ARHGEF6,RHOU,PIK3CD,FNBP1
Non-Small Cell Lung Cancer Signaling	1.16E00	8.54E-02	TP53,AKT1,GRB2,RRAS,E2F1,PIK3R5,PIK3CD
Hereditary Breast Cancer Signaling	1.14E00	7.63E-02	HDAC6,TP53,AKT1,RRAS,E2F1,PIK3R5,RPA1,PIK3CD,DDB2,SMARCA4
Endometrial Cancer Signaling	1.13E00	1E-01	TP53,AKT1,GRB2,RRAS,PIK3R5,PIK3CD
ERK5 Signaling	1.13E00	8.7E-02	AKT1,PTPN11,GAB1,RRAS,null,RPS6KA3
CD27 Signaling in Lymphocytes	1.12E00	8.77E-02	BID,IKBKE,NFKB2,NFKBIB,NFKB1
p38 MAPK Signaling	1.09E00	7.55E-02	IL1R2,TRAF6,TGFBR2,PLA2G12A,IL1RN,IL1B,TNF,FAS
p53 Signaling	1.06E00	8.08E-02	TP53,AKT1,ADCK3,E2F1,PIK3R5,PIK3CD,PML,FAS
Caveolar-mediated Endocytosis Signaling	1.06E00	8.24E-02	FYN,null,PTPN1,ITGAV,CD48,ACTG2,RAB5B
Nitric Oxide Signaling in the Cardiovascular System	1.06E00	6.8E-02	PRKACB,AKT1,PRKAR2B,PRKCD,PIK3R5,PIK3CD,PRKAR1A
Actin Cytoskeleton Signaling	1.04E00	5.88E-02	PPP1CC,GRB2,RRAS,PIK3R5,GIT1,MYLK,ARHGEF6,BAIAP2,PIK3CD,VAV1,VCL,ACTG2,PIP4K2A,ACTN1
Breast Cancer Regulation by Stathmin1	1.04E00	6.67E-02	PRKACB,TP53,PPP1CC,GRB2,RRAS,PIK3R5,null,GNAI3,PRKAR2B,PRKCD,E2F1,ARHGEF6,PIK3CD,PRKAR1A
Axonal Guidance Signaling	1.04E00	5.12E-02	PRKACB,FYN,PLXNC1,NRP2,GRB2,RRAS,SEMA6A,PIK3R5,FZD1,GIT1,null,GNAI3,AKT1,NFAT5,PRKAR2B,PTPN11,PRKCD,ARHGEF6,BAIAP2,PIK3CD,PRKAR1A
CTLA4 Signaling in Cytotoxic T Lymphocytes	1.03E00	7.92E-02	FYN,AKT1,CD80,PTPN11,GRB2,PIK3R5,PIK3CD,AP1B1
Toll-like Receptor Signaling	1.03E00	9.09E-02	TRAF6,TLR7,NFKB2,TLR3,NFKB1
Autoimmune Thyroid Disease Signaling	1.02E00	6.56E-02	CD80,CD40,FAS,TG
Neuroprotective Role of THOP1 in Alzheimer's Disease	1.02E00	7.41E-02	PRKACB,PRKAR2B,ECE1,PRKAR1A
Inhibition of Angiogenesis by TSP1	1.02E00	1.08E-01	TGFBR2,FYN,CD47,AKT1
CCR3 Signaling in Eosinophils	9.72E-01	7.09E-02	MYLK,PPP1CC,GNAI3,PLA2G12A,RRAS,PRKCD,PIK3R5,PIK3CD,null
Role of NFAT in Cardiac Hypertrophy	9.61E-01	6.16E-02	PRKACB,GRB2,RRAS,PIK3R5,null,HDAC6,TGFBR2,GNAI3,AKT1,PRKAR2B,PRKCD,PIK3CD,PRKAR1A
Estrogen-Dependent Breast Cancer Signaling	9.56E-01	8.22E-02	AKT1,RRAS,PIK3R5,PIK3CD,NFKB2,NFKB1
Role of MAPK Signaling in the Pathogenesis of Influenza	9.56E-01	7.89E-02	AKT1,PLA2G12A,RRAS,CCL5,PTGS2,TNF
CXCR4 Signaling	9.55E-01	7.02E-02	GNAI3,AKT1,RRAS,RHOC,PRKCD,PIK3R5,RHOU,LYN,PIK3CD,ELMO2,null,FNBP1
HER-2 Signaling in Breast Cancer	9.36E-01	8.43E-02	TP53,AKT1,GRB2,RRAS,PRKCD,PIK3R5,PIK3CD
Allograft Rejection Signaling	9.32E-01	4.12E-02	CD80,CD40,TNF,FAS
Interferon Signaling	9.29E-01	8.33E-02	IFI35,IFNAR2,TAP1
Glioma Signaling	9.27E-01	6.9E-02	TP53,AKT1,GRB2,RRAS,PRKCD,E2F1,PIK3R5,PIK3CD
Aryl Hydrocarbon Receptor Signaling	9.25E-01	6.45E-02	TP53,ALDH1A1,NQO2,E2F1,IL1B,NFKB2,NFKB1,TNF,FAS,SMARCA4
T Helper Cell Differentiation	9.24E-01	8.33E-02	TGFBR2,IL2RG,CD80,CD40,STAT3,TNF
G-Protein Coupled Receptor Signaling	9.03E-01	4.33E-02	CCR1,PRKACB,FYN,S1PR2,GRB2,RRAS,PIK3R5,IKBKE,NFKB2,STAT3,FZD1,PDE4B,NFKB1,P2RY13,AKT1,PRKAR2B,HCRTR1,RASGRP1,LPAR5,PIK3CD,EMR1,NFKBIB,PRKAR1A
EIF2 Signaling	9.02E-01	7.69E-02	EIF2AK4,PPP1CC,AKT1,GRB2,RRAS,PIK3R5,EIF2C2,PIK3CD
GNRH Signaling	8.79E-01	6.21E-02	PRKACB,GNAI3,PRKAR2B,GRB2,RRAS,PRKCD,NFKB2,NFKB1,PRKAR1A
Human Embryonic Stem Cell Pluripotency	8.78E-01	5.1E-02	TGFBR2,AKT1,S1PR2,SMAD3,PIK3R5,PIK3CD,FGFRL1,FZD1
Tumoricidal Function of Hepatic Natural Killer Cells	8.75E-01	1.25E-01	ENDOG,BID,FAS
Sonic Hedgehog Signaling	8.75E-01	9.09E-02	PRKACB,PRKAR2B,PRKAR1A
TR/RXR Activation	8.56E-01	7E-02	AKT1,SREBF1,NCOA1,PIK3R5,BCL3,PIK3CD,HIF1A
Rac Signaling	8.54E-01	6.45E-02	RRAS,BAIAP2,PIK3R5,PIK3CD,NFKB2,NFKB1,PIP4K2A,PLD1
RAN Signaling	8.44E-01	8.7E-02	KPNA3,TNPO1
CCR5 Signaling in Macrophages	8.36E-01	6.32E-02	GNAI3,CCL4,PRKCD,CCL5,null,FAS
mTOR Signaling	8.14E-01	6.71E-02	AKT1,RRAS,RHOC,PRKCD,PIK3R5,RHOU,RPS6KA3,PIK3CD,HIF1A,PLD1,FNBP1
FXR/RXR Activation	8.06E-01	6.73E-02	AKT1,SREBF1,IL1RN,IL1B,PLTP,TNF,SULT2A1
RhoA Signaling	7.87E-01	7.27E-02	MYLK,KTN1,BAIAP2,ACTG2,SEPT9,PIP4K2A,PLD1,CDC42EP4
α-Adrenergic Signaling	7.82E-01	6.6E-02	PRKACB,GNAI3,PRKAR2B,RRAS,PRKCD,null,PRKAR1A
Bladder Cancer Signaling	7.82E-01	6.52E-02	TP53,IL8,RRAS,MMP14,E2F1,MMP19
Glutamate Receptor Signaling	7.8E-01	4.29E-02	SLC1A4,GLUL,null
Cardiac Hypertrophy Signaling	7.57E-01	5.69E-02	PRKACB,GRB2,RRAS,RHOC,PIK3R5,null,TGFBR2,GNAI3,AKT1,PRKAR2B,RHOU,PIK3CD,FNBP1,PRKAR1A
Pentose and Glucuronate Interconversions	7.37E-01	2.01E-02	AKR1A1,UGDH,HPSE
CREB Signaling in Neurons	7.28E-01	5.34E-02	PRKACB,GNAI3,AKT1,PRKAR2B,GRB2,RRAS,PRKCD,PIK3R5,PIK3CD,null,PRKAR1A
ERK/MAPK Signaling	7.27E-01	5.88E-02	PRKACB,PPP1CC,FYN,PRKAR2B,PLA2G12A,GRB2,RRAS,PRKCD,PIK3R5,PIK3CD,STAT3,PRKAR1A
Xenobiotic Metabolism Signaling	7.14E-01	4.68E-02	RRAS,NQO2,PIK3R5,GCLC,NFKB2,NFKB1,SULT2A1,ALDH1A1,PRKCD,NCOA1,IL1B,PIK3CD,NOS2,TNF
Neuropathic Pain Signaling In Dorsal Horn Neurons	7.07E-01	5.56E-02	PRKACB,PRKAR2B,PRKCD,PIK3R5,PIK3CD,PRKAR1A
Melatonin Signaling	7.04E-01	6.41E-02	PRKACB,GNAI3,PRKAR2B,PRKCD,PRKAR1A
Role of CHK Proteins in Cell Cycle Checkpoint Control	6.97E-01	8.57E-02	TP53,E2F1,RPA1
Glyoxylate and Dicarboxylate Metabolism	6.61E-01	1.71E-02	MTHFD2,MTHFD1L
Granzyme B Signaling	6.61E-01	1.25E-01	ENDOG,BID
Chemokine Signaling	6.53E-01	6.67E-02	PPP1CC,GNAI3,CCL4,RRAS,CCL5
Role of BRCA1 in DNA Damage Response	6.5E-01	6.56E-02	TP53,E2F1,RPA1,SMARCA4
OX40 Signaling Pathway	6.5E-01	4.17E-02	TRAF3,NFKB2,NFKBIB,NFKB1
EGF Signaling	6.5E-01	7.69E-02	GRB2,PIK3R5,PIK3CD,STAT3
Corticotropin Releasing Hormone Signaling	6.34E-01	5.11E-02	PRKACB,GNAI3,PRKAR2B,PRKCD,PTGS2,NOS2,PRKAR1A
Neuregulin Signaling	6.19E-01	5.71E-02	AKT1,PTPN11,GRB2,RRAS,PRKCD,PSEN1
Airway Inflammation in Asthma	6.12E-01	1.67E-01	TNF
Phospholipid Degradation	6.06E-01	4.72E-02	GDPD1,PLA2G12A,PPAP2B,PLA2G15,PLD1
AMPK Signaling	6E-01	5.36E-02	PRKACB,CAB39,AKT1,PRKAR2B,PFKFB1,PIK3R5,PIK3CD,SMARCA4,PRKAR1A
Cell Cycle: G1/S Checkpoint Regulation	5.96E-01	6.56E-02	HDAC6,TP53,SMAD3,E2F1
N-Glycan Biosynthesis	5.96E-01	4.3E-02	STT3B,MGAT4A,MAN1C1,STT3A
Semaphorin Signaling in Neurons	5.7E-01	7.69E-02	FYN,RHOC,RHOU,FNBP1
Polyamine Regulation in Colon Cancer	5.69E-01	6.9E-02	PSME1,PSME2
Growth Hormone Signaling	5.63E-01	6.67E-02	PRKCD,PIK3R5,RPS6KA3,PIK3CD,STAT3
Synaptic Long Term Potentiation	5.42E-01	5.22E-02	PRKACB,PPP1CC,PRKAR2B,RRAS,PRKCD,PRKAR1A
Retinoic acid Mediated Apoptosis Signaling	5.33E-01	4.29E-02	BID,PARP11,CFLAR
Urea Cycle and Metabolism of Amino Groups	5.33E-01	3.75E-02	AGMAT,ARG2,ASPA
Glutamate Metabolism	5.33E-01	3.85E-02	GLUL,GCLC,GPT2
Pantothenate and CoA Biosynthesis	5.3E-01	3.12E-02	BCAT2,UPB1
Antiproliferative Role of Somatostatin Receptor 2	5.22E-01	6.17E-02	PTPN11,RRAS,PIK3R5,PIK3CD,null
LPS/IL-1 Mediated Inhibition of RXR Function	5.21E-01	4.5E-02	IL1R2,TRAF6,ALDH1A1,SREBF1,ACSL5,IL1B,PLTP,TNF,ACSL1,SULT2A1
VDR/RXR Activation	5.03E-01	6.17E-02	YY1,PRKCD,NCOA1,CCL5,SULT2A1
Cellular Effects of Sildenafil (Viagra)	4.98E-01	4.64E-02	PRKACB,MYLK,PPP1CC,PRKAR2B,PDE4B,ACTG2,PRKAR1A
Glycosphingolipid Biosynthesis - Neolactoseries	4.94E-01	2.9E-02	ST3GAL5,GGTA1
Ascorbate and Aldarate Metabolism	4.94E-01	2.44E-02	AKR1A1,ALDH1A1
Pyrimidine Metabolism	4.87E-01	3.9E-02	EIF2AK4,APOBEC3B,MAD2L2,DNTT,POLK,PUS1,UPB1,TXNRD1,POLB
Hypoxia Signaling in the Cardiovascular System	4.84E-01	7.04E-02	TP53,AKT1,UBE2H,HIF1A,NFKBIB
Arachidonic Acid Metabolism	4.75E-01	2.67E-02	GPX3,PLA2G12A,CYP2U1,PTGS2,GGT1,CBR3
IL-22 Signaling	4.61E-01	7.14E-02	AKT1,STAT3
Antiproliferative Role of TOB in T Cell Signaling	4.61E-01	7.69E-02	TGFBR2,SMAD3
14-3-3-mediated Signaling	4.41E-01	5.69E-02	AKT1,GRB2,RRAS,PRKCD,PIK3R5,PIK3CD,TNF
Clathrin-mediated Endocytosis Signaling	4.26E-01	5.26E-02	CD2AP,GRB2,USP9X,PIK3R5,TFRC,PIK3CD,AP1B1,ACTG2,RAB5B
Taurine and Hypotaurine Metabolism	4.12E-01	2.13E-02	GGT1
One Carbon Pool by Folate	4.02E-01	5.13E-02	MTHFD2,MTHFD1L
Biosynthesis of Steroids	4.02E-01	1.61E-02	MVD,NQO2
Ephrin Receptor Signaling	3.93E-01	4.52E-02	FYN,GNAI3,AKT1,PTPN11,GRB2,RRAS,SH2D3C,STAT3,null
Huntington's Disease Signaling	3.91E-01	4.88E-02	HDAC6,TP53,AKT1,DNAJC5,GRB2,PRKCD,CASP1,PIK3R5,CASP4,PIK3CD,null,SNAP25
Protein Kinase A Signaling	3.86E-01	4.92E-02	PRKACB,PPP1CC,SMAD3,ANAPC7,PDE4B,NFKB2,NFKB1,null,TGFBR2,MYLK,GNAI3,NFAT5,PRKAR2B,PRKCD,NFKBIB,PRKAR1A
Complement System	3.77E-01	5.56E-02	null,CFB
Nitrogen Metabolism	3.72E-01	2.26E-02	CA5B,GLUL,CA8
Aldosterone Signaling in Epithelial Cells	3.7E-01	4.65E-02	DNAJC5,PRKCD,PIK3R5,DNAJC13,PIK3CD,DNAJB2,PIP4K2A,NEDD4
Lysine Biosynthesis	3.68E-01	1.52E-02	TAP2
Assembly of RNA Polymerase III Complex	3.68E-01	6.67E-02	GTF3C1
Mechanisms of Viral Exit from Host Cells	3.53E-01	6.67E-02	PRKCD,ACTG2,NEDD4
Eicosanoid Signaling	3.53E-01	3.57E-02	PLA2G12A,PTGS2,GGT1
Inositol Phosphate Metabolism	3.44E-01	3.87E-02	PRKCD,PIK3R5,GRK5,INPPL1,PIK3CD,PIP4K2A,INPP5D
Glycosaminoglycan Degradation	3.31E-01	2.82E-02	HPSE,FGFRL1
DNA Double-Strand Break Repair by Homologous Recombination	3.3E-01	5.88E-02	RPA1
Sulfur Metabolism	3.3E-01	1.64E-02	SULT2A1
TGF-β Signaling	3.27E-01	4.82E-02	TGFBR2,GRB2,RRAS,SMAD3
Macropinocytosis Signaling	3.13E-01	5.26E-02	RRAS,PRKCD,PIK3R5,PIK3CD
Estrogen Receptor Signaling	3.13E-01	5.11E-02	GRB2,RRAS,GTF2E1,NCOA1,GTF2H2/LOC100510744,NR3C1,SMARCA4
Cell Cycle Control of Chromosomal Replication	3.1E-01	6.45E-02	ORC3,RPA1
Notch Signaling	3.1E-01	4.65E-02	PSEN2,PSEN1
CDK5 Signaling	3.09E-01	5.32E-02	PRKACB,PPP1CC,PRKAR2B,RRAS,PRKAR1A
Glycerolipid Metabolism	3.09E-01	3.09E-02	GPAM,AKR1A1,ALDH1A1,PPAP2B,AOAH
Glycerophospholipid Metabolism	3.06E-01	3.11E-02	GPAM,GDPD1,PLA2G12A,PPAP2B,PLA2G15,PLD1
Phototransduction Pathway	3.04E-01	4.62E-02	PRKACB,PRKAR2B,PRKAR1A
Glutathione Metabolism	3.04E-01	3.06E-02	GPX3,GCLC,GGT1
Dopamine Receptor Signaling	3E-01	4.3E-02	PRKACB,PPP1CC,PRKAR2B,PRKAR1A
Glycosphingolipid Biosynthesis - Lactoseries	2.98E-01	3.7E-02	GGTA1
Cleavage and Polyadenylation of Pre-mRNA	2.98E-01	8.33E-02	CSTF2
Methane Metabolism	2.98E-01	1.54E-02	PRDX1
Valine, Leucine and Isoleucine Biosynthesis	2.98E-01	2.27E-02	BCAT2
Synthesis and Degradation of Ketone Bodies	2.98E-01	5.26E-02	ACAT2
Pyruvate Metabolism	2.76E-01	2.7E-02	AKR1A1,ALDH1A1,ACAT2,ACSL1
Fructose and Mannose Metabolism	2.75E-01	2.07E-02	AKR1A1,PFKFB1,DUSP16
Pentose Phosphate Pathway	2.73E-01	2.25E-02	TKT,PRPSAP2
Nucleotide Sugars Metabolism	2.7E-01	1.35E-02	UGDH
C21-Steroid Hormone Metabolism	2.7E-01	1.39E-02	HSD11B1
Lysine Degradation	2.62E-01	2.21E-02	WHSC1L1,ALDH1A1,ACAT2
Extrinsic Prothrombin Activation Pathway	2.45E-01	5E-02	F5
Mismatch Repair in Eukaryotes	2.45E-01	4.17E-02	RPA1
Stilbene, Coumarine and Lignin Biosynthesis	2.45E-01	1.35E-02	PRDX1
Nucleotide Excision Repair Pathway	2.41E-01	5.71E-02	GTF2H2/LOC100510744,RPA1
Cyanoamino Acid Metabolism	2.23E-01	1.56E-02	GGT1
N-Glycan Degradation	2.04E-01	3.23E-02	MAN1C1
