# Supplementary material for: Pan-genomic analysis of bovine monocyte-derived macrophage gene expression in response to in vitro infection with Mycobacterium avium subspecies paratuberculosis
Source: Vet Res. 2012 Mar 28;43(1):25. doi: 10.1186/1297-9716-43-25 (PMC3411445; doi:10.1186/1297-9716-43-25)
Supplement: Additional file 9 Table S9 — Gene ontology (GO) categories identified using IPA at the 24 h time point post-infection. The top ranking GO categories identified by IPA are listed according to P-values. [file 1297-9716-43-25-S9.xls]

## Sheet: Sheet1
Affymetrix probe ID	Gene Symbol	Gene Description	Coef.MAP_24Hr - CN_24Hr (log2)	Exponentiated fold-change gene expression values	t-value (MAP_24Hr - CN_24Hr)	P-value (MAP_24Hr - CN_24Hr)	Adjusted P-value (MAP_24Hr - CN_24Hr)
Bt.278.1.S1_at	SAA3	serum amyloid A 3	2.61793	6.13867	6.79746	1.87e-09	7.75e-06
Bt.8568.1.S1_at	PLTP	phospholipid transfer protein	1.9904	3.97346	7.19684	3.24e-10	4.03e-06
Bt.18962.1.A1_at	AOAH	acyloxyacyl hydrolase (neutrophil)	1.65577	3.15091	6.04871	4.68e-08	0.000116534
Bt.13542.1.S1_at	CFB	complement factor B	1.57513	2.97962	5.36607	7.93e-07	0.000986612
Bt.2212.1.S1_at	FAM26F_Hsa	family with sequence similarity 26, member F	1.40365	2.6457	4.43449	2.97e-05	0.0155724
Bt.8803.1.A1_at	C1R	complement component 1, r subcomponent	1.19798	2.29418	4.38146	3.61e-05	0.0155724
Bt.18111.1.A1_at	CB437799	Accession CB437799	1.19354	2.28713	3.64985	0.000471156	0.0781429
Bt.21883.1.S1_at	PLAC8	placenta-specific 8	1.14569	2.21252	4.26243	5.58e-05	0.0216622
Bt.24343.1.A1_at	CLDN1	claudin 1	1.08687	2.12413	4.1287	9.04e-05	0.0274133
Bt.20605.1.S1_at	CB530676	Accession CB530676	1.0481	2.0678	4.903	5e-06	0.00518025
Bt.12805.1.S1_at	PLBD1	phospholipase B domain containing 1	1.03508	2.04923	5.59848	3.07e-07	0.000477296
Bt.12636.1.A1_at	SLAMF8	SLAM family member 8	0.997098	1.99598	4.19503	7.12e-05	0.0246145
Bt.20605.2.S1_at	AW430024	Accession AW430024	0.990542	1.98693	3.91814	0.000189487	0.0444723
Bt.16271.1.S1_at	CLEC4E	C-type lectin domain family 4, member E	0.971961	1.96151	4.81332	7.08e-06	0.00628722
Bt.10630.1.S1_at	NMB	neuromedin B	0.970652	1.95973	3.61078	0.000536252	0.0844359
Bt.29258.1.A1_a_at	MADCAM1	mucosal vascular addressin cell adhesion molecule 1	0.951803	1.93429	4.75881	8.73e-06	0.00678619
Bt.6775.1.S1_at	ANXA3	annexin A3	0.920404	1.89264	3.7247	0.000366824	0.0686386
Bt.4209.2.S1_a_at	C3	complement component 3	0.916959	1.88813	6.86525	1.39e-09	7.75e-06
Bt.4209.2.S1_at	C3	complement component 3	0.910692	1.87995	5.84846	1.09e-07	0.00022547
Bt.16088.1.A1_at	MYO5C	myosin VC	0.903269	1.8703	3.92453	0.000185337	0.0443347
Bt.22360.1.S1_at	BF655380	Accession BF655380	0.892931	1.85694	6.06311	4.41e-08	0.000116534
Bt.24069.1.A1_at	CLEC2D	C-type lectin domain family 2, member D	0.875841	1.83508	4.31367	4.63e-05	0.0185889
Bt.29258.1.A1_at	MADCAM1	mucosal vascular addressin cell adhesion molecule 1	0.861779	1.81728	4.55943	1.86e-05	0.0121926
Bt.16271.2.A1_at	CLEC4E	C-type lectin domain family 4, member E	0.843217	1.79405	4.98989	3.56e-06	0.0040232
Bt.2988.1.S1_at	GNG11	guanine nucleotide binding protein (G protein), gamma 11	0.83966	1.78963	4.53208	2.06e-05	0.0122246
Bt.9714.1.S1_at	ACTG2	actin, gamma 2, smooth muscle, enteric	0.823263	1.7694	3.80632	0.000278259	0.0558267
Bt.22214.1.S1_at	CD180	CD180 molecule	0.812065	1.75572	3.87947	0.000216571	0.0481352
Bt.26937.1.S1_at	LY86	lymphocyte antigen 86	0.797933	1.73861	4.48419	2.47e-05	0.0139572
Bt.13130.1.S1_at	CD40	CD40 molecule, TNF receptor superfamily member 5	0.776997	1.71356	3.71121	0.000383843	0.0686386
Bt.20653.1.A1_at	CB421964	Accession CB421964	0.730724	1.65947	4.87262	5.62e-06	0.00538152
Bt.24665.1.S1_at	CIITA_Hsa	class II, major histocompatibility complex, transactivator	0.727509	1.65578	3.84267	0.000245762	0.0518141
Bt.9185.1.A1_at	GRAMD1C	GRAM domain containing 1C	0.727474	1.65574	3.73557	0.000353637	0.0682387
Bt.29006.1.S1_at	LOC100140018	similar to cytochrome P450, family 2, subfamily J	0.723354	1.65102	3.70511	0.000391779	0.0686386
Bt.16521.2.A1_at	PION	pigeon homolog (Drosophila)	0.674114	1.59562	5.42799	6.17e-07	0.000852574
Bt.4209.1.S1_a_at	C3	complement component 3	0.643183	1.56177	4.00559	0.000139687	0.0384885
Bt.3624.1.S1_at	PSMB10	proteasome (prosome, macropain) subunit, beta type, 10	0.607912	1.52405	4.54429	1.97e-05	0.0122246
Bt.18330.1.A1_at	ASGR2	asialoglycoprotein receptor 2	0.595702	1.51121	4.1406	8.66e-05	0.0269297
Bt.1303.1.S1_at	TCF7L2	transcription factor 7-like 2 (T-cell specific, HMG-box)	0.582964	1.49792	3.8616	0.0002303	0.0493915
Bt.1007.1.S1_at	BOLA-DMB	major histocompatibility complex, class II, DM beta-chain, expressed	0.580692	1.49557	4.4086	3.27e-05	0.0155724
Bt.142.1.S1_at	NCF1	neutrophil cytosolic factor 1	0.566704	1.48114	4.35442	3.99e-05	0.0165447
Bt.5682.1.S1_at	BE683785	Accession BE683785	0.561475	1.47578	4.08689	0.000104851	0.0310534
Bt.20973.1.S1_at	GLB1L	galactosidase, beta 1-like	0.55248	1.4666	5.75868	1.58e-07	0.000281061
Bt.16521.1.S1_at	PION	pigeon homolog (Drosophila)	0.544014	1.45802	4.15008	8.37e-05	0.0266989
Bt.6947.1.S1_at	APRT	adenine phosphoribosyltransferase	0.54283	1.45683	4.57067	1.79e-05	0.0121926
Bt.5238.1.S1_at	CHI3L1	chitinase 3-like 1 (cartilage glycoprotein-39)	0.541114	1.4551	4.42332	3.1e-05	0.0155724
Bt.18330.2.S1_at	ASGR2	asialoglycoprotein receptor 2	0.516723	1.4307	3.89824	0.000202993	0.0467597
Bt.20521.1.A1_at	CD84	CD84 molecule	0.506129	1.42023	3.99964	0.000142631	0.0384885
Bt.9454.1.S1_at	SLC46A3	solute carrier family 46, member 3	0.503557	1.4177	4.38145	3.61e-05	0.0155724
Bt.562.1.S1_at	PFKFB1	6-phosphofructo-2-kinase/fructose-2,6-biphosphatase 1	0.49898	1.41321	3.6535	0.000465471	0.0781429
Bt.6002.1.S1_at	ABCA3	ATP-binding cassette, sub-family A (ABC1), member 3	0.492003	1.4064	4.416	3.18e-05	0.0155724
Bt.16122.1.S1_at	SORD	sorbitol dehydrogenase	0.484416	1.39902	3.58762	0.000578791	0.0867076
Bt.11080.1.S1_at	IL2RG	interleukin 2 receptor, gamma (severe combined immunodeficiency)	0.474114	1.38906	3.83257	0.000254402	0.0527418
Bt.20521.3.A1_at	CD84	CD84 molecule	0.471986	1.38702	4.17687	7.6e-05	0.0248924
Bt.20521.2.S1_at	CD84	CD84 molecule	0.4633	1.37869	3.54081	0.000674735	0.0975933
Bt.12285.3.S1_a_at	NMI	N-myc (and STAT) interactor	0.417208	1.33534	3.59531	0.000564331	0.0856532
Bt.1472.1.S1_at	IKBKE	inhibitor of kappa light polypeptide gene enhancer in B-cells, kinase epsilon	0.411091	1.32969	3.56823	0.000616844	0.0902697
Bt.12862.1.S1_at	BF073394	Accession BF073394	0.411067	1.32967	4.18441	7.4e-05	0.0248817
Bt.7872.1.S1_at	CBR1	Hypothetical LOC780962	0.40282	1.32209	4.07302	0.000110135	0.0318597
Bt.27957.1.A1_at	PARP8	poly (ADP-ribose) polymerase family, member 8	0.388276	1.30883	4.03736	0.00012492	0.0353155
Bt.23127.1.S1_at	PRCP	prolylcarboxypeptidase (angiotensinase C)	0.377695	1.29926	4.22705	6.35e-05	0.0225562
Bt.9774.1.S1_a_at	C15orf48_Hsa	chromosome 15 open reading frame 48	0.376755	1.29842	4.38011	3.63e-05	0.0155724
Bt.5078.1.S1_at	MAGED2	melanoma antigen family D, 2	0.326988	1.25439	3.79325	0.000290916	0.0574397
Bt.2575.1.S1_at	PSME1	proteasome (prosome, macropain) activator subunit 1 (PA28 alpha)	0.322124	1.25017	3.9941	0.000145427	0.0384885
Bt.22049.1.S1_at	C1H21ORF59	chromosome 21 open reading frame 59 ortholog	0.309369	1.23917	3.87929	0.000216703	0.0481352
Bt.6025.3.A1_at	CK969143	Accession CK969143	0.295984	1.22772	3.69257	0.000408579	0.0705877
Bt.6059.1.S1_at	LCMT1	leucine carboxyl methyltransferase 1	0.290456	1.22303	4.25447	5.75e-05	0.0216622
Bt.5356.1.S1_s_at	BoLA-DRB3	major histocompatibility complex, class II, DRB3	0.288106	1.22104	3.7144	0.000379749	0.0686386
Bt.5403.1.S1_at	XDH	xanthine dehydrogenase	0.285309	1.21867	4.77898	8.08e-06	0.00669858
Bt.18234.2.A1_at	IGSF6	immunoglobulin superfamily, member 6	0.277009	1.21168	3.82518	0.000260918	0.0532059
Bt.24539.1.S1_at	TMEM106A	transmembrane protein 106A	0.26071	1.19807	3.97051	0.000157935	0.0393007
Bt.4732.1.S1_at	ALDH1A1	aldehyde dehydrogenase 1 family, member A1	0.214342	1.16017	3.98032	0.000152615	0.0393007
Bt.12870.1.S1_at	MPP1	membrane protein, palmitoylated 1, 55kDa	0.175641	1.12947	3.97044	0.000157974	0.0393007
Bt.19605.1.S1_at	CB530559	Accession CB530559	-0.164756	0.892079	-3.65337	0.000465673	0.0781429
Bt.23143.2.S1_at	CSDE1	cold shock domain containing E1, RNA-binding	-0.18915	0.877122	-3.70881	0.000386947	0.0686386
Bt.4940.1.S1_at	CK955056	Accession CK955056	-0.194017	0.874168	-4.24094	6.04e-05	0.0220821
Bt.8455.1.S1_at	CK776421	Accession CK776421	-0.209504	0.864835	-3.92588	0.000184472	0.0443347
Bt.17122.1.S1_at	CK940284	Accession CK940284	-0.22324	0.856639	-3.5841	0.000585532	0.0867076
Bt.12076.1.A1_at	LIN7C	lin-7 homolog C (C. elegans)	-0.233469	0.850587	-3.60116	0.000553552	0.0856532
Bt.29516.1.S1_at	CK975605	Accession CK975605	-0.25497	0.838005	-3.59514	0.00056464	0.0856532
Bt.22101.1.A1_at	CB530883	Accession CB530883	-0.260649	0.834713	-3.62218	0.000516428	0.082357
Bt.2478.2.S1_at	VPS26A	vacuolar protein sorting 26 homolog A (S. pombe)	-0.28927	0.818316	-3.73311	0.000356582	0.0682387
Bt.19605.2.S1_at	CK951758	Accession CK951758	-0.299475	0.812548	-3.70893	0.000386783	0.0686386
Bt.12423.1.S1_at	CB166723	Accession CB166723	-0.299672	0.812437	-3.6229	0.000515196	0.082357
Bt.19605.3.A1_a_at	CB445859	Accession CB445859	-0.332011	0.794428	-3.62926	0.00050447	0.082357
Bt.11983.1.S1_at	BE755240	Accession BE755240	-0.360555	0.778865	-4.70733	1.06e-05	0.00777928
Bt.2891.1.S1_at	YWHAZ	tyrosine 3-monooxygenase/tryptophan 5-monooxygenase activation protein, zeta polypeptide	-0.415667	0.749673	-3.86298	0.000229212	0.0493915
