# Supplementary material for: Pan-genomic analysis of bovine monocyte-derived macrophage gene expression in response to in vitro infection with Mycobacterium avium subspecies paratuberculosis
Source: Vet Res. 2012 Mar 28;43(1):25. doi: 10.1186/1297-9716-43-25 (PMC3411445; doi:10.1186/1297-9716-43-25)
Supplement: Additional file 10 Table S10 — Top-ranking canonical pathways identified using IPA at the 24 hour time point post-infection. The top ranking canonical pathways identified by IPA are listed according to P-values. The ratio indicates the number of differentially expressed genes involved in each canonical pathway divided by the total number of genes within each pathway according to the IPA Knowledge Base. [file 1297-9716-43-25-S10.xls]

## Sheet: Sheet0
© 2000-2011 Ingenuity Systems, Inc. All rights reserved.
Category	P-value range	Molecules within GO category
Inflammatory Response	3.84E-06-4.66E-02	IL2RG,C3,PSMB10,ABCA3,IGSF6,XDH,CIITA,HLA-DRB1 (includes EG:100332219),IKBKE,HLA-DMB,APRT,MADCAM1,AOAH,NCF1,PSME1,CD40,CLEC4E,CD180,ANXA3,CFB,NMI,CD84,SAA1
Connective Tissue Disorders	6.65E-06-3.97E-02	C3,XDH,CIITA,HLA-DRB1 (includes EG:100332219),HLA-DMB,NCF1,ALDH1A1,CD180,CD40,CLEC4E,CFB,CHI3L1,SAA1
Inflammatory Disease	6.65E-06-3.97E-02	C3,ABCA3,XDH,CIITA,HLA-DRB1 (includes EG:100332219),HLA-DMB,AOAH,NCF1,CD180,CD40,CLEC4E,ANXA3,CFB,CHI3L1,SAA1
Skeletal and Muscular Disorders	6.65E-06-3.97E-02	C3,XDH,CIITA,HLA-DRB1 (includes EG:100332219),HLA-DMB,NCF1,ALDH1A1,CD180,CD40,CLEC4E,CFB,CHI3L1,SAA1
Organismal Injury and Abnormalities	4.19E-05-2.94E-02	NCF1,C3,XDH,CFB,APRT,CBR1,LIN7C
Renal and Urological Disease	4.19E-05-3.52E-02	C3,XDH,CFB,IKBKE,APRT,LIN7C
Cell-To-Cell Signaling and Interaction	1.41E-04-4.66E-02	ASGR2,IL2RG,C3,PSMB10,XDH,HLA-DRB1 (includes EG:100332219),HLA-DMB,MADCAM1,PSME1,CD180,CLEC4E,CD40,CLDN1,PLTP,CD84,SAA1,LIN7C
Antigen Presentation	1.51E-04-4.66E-02	NCF1,PSME1,C3,CD180,CLEC4E,CD40,CFB,HLA-DRB1 (includes EG:100332219),HLA-DMB
Cellular Growth and Proliferation	3.43E-04-4.66E-02	IL2RG,NCF1,C3,CLEC4E,CD180,CD40,XDH,CIITA,HLA-DRB1 (includes EG:100332219),CD84,SAA1,CBR1
Hematological System Development and Function	3.43E-04-4.79E-02	IL2RG,C3,PSMB10,XDH,CIITA,HLA-DRB1 (includes EG:100332219),HLA-DMB,IKBKE,MADCAM1,NCF1,PSME1,CD40,CD180,CLEC4E,CFB,PLTP,SAA1
Humoral Immune Response	3.43E-04-4.66E-02	NCF1,IL2RG,C3,CD180,CD40,CFB
Tissue Development	3.43E-04-3.54E-02	IL2RG,C3,ALDH1A1,CD40,CIITA,PLTP,SAA1,MADCAM1
Cell Death	5.12E-04-4.27E-02	ASGR2,IL2RG,C3,XDH,YWHAZ,CIITA,HLA-DRB1 (includes EG:100332219),IKBKE,APRT,NCF1,ALDH1A1,CD40,PLTP,CHI3L1,SAA1
Immune Cell Trafficking	1.09E-03-4.79E-02	IL2RG,C3,HLA-DRB1 (includes EG:100332219),HLA-DMB,MADCAM1,NCF1,PSME1,CD40,CLEC4E,CD180,CFB,PLTP,SAA1
Cell Cycle	1.22E-03-4.66E-02	CD180,CD40
Immunological Disease	1.32E-03-4.09E-02	IL2RG,NCF1,C3,CD40,ANXA3,CIITA,HLA-DRB1 (includes EG:100332219),AOAH
Protein Synthesis	2.2E-03-4.66E-02	ASGR2,CD40,CD180
Respiratory Disease	2.58E-03-4.85E-02	NCF1,C3,CLEC4E,NMB,XDH,ABCA3,ANXA3,CIITA,HLA-DRB1 (includes EG:100332219),CHI3L1
Cell Morphology	3.94E-03-4.09E-02	IL2RG,CD40,CLDN1,ABCA3,XDH,NMB,VPS26A,LIN7C
Ophthalmic Disease	3.94E-03-4.66E-02	IL2RG,C3,CFB
Cell-mediated Immune Response	5.56E-03-4.66E-02	IL2RG,CLEC4E,CD40,CIITA,IKBKE,MADCAM1
Cellular Movement	5.56E-03-4.79E-02	NCF1,IL2RG,C3,CD40,XDH,CFB,CIITA,CHI3L1,SAA1,MADCAM1
Cancer	5.95E-03-4.64E-02	ASGR2,IL2RG,ALDH1A1,C3,CD40,NMB,CFB,IKBKE,CBR1
Carbohydrate Metabolism	5.95E-03-2.94E-02	C3,CD40,PFKFB1,ABCA3,XDH,PLTP,AOAH
Cardiovascular Disease	5.95E-03-3.67E-02	NCF1,C3,CD40,XDH,CFB,IKBKE,PLTP
Cardiovascular System Development and Function	5.95E-03-4.66E-02	NCF1,C3,CD40,XDH,ACTG2,SAA1,MADCAM1
Cell Signaling	5.95E-03-3.71E-02	NCF1,C3,CD40,CD180,NMB,CFB,HLA-DRB1 (includes EG:100332219),SAA1
Cellular Assembly and Organization	5.95E-03-4.09E-02	C3,CLDN1,XDH,ABCA3,YWHAZ
Cellular Compromise	5.95E-03-4.08E-02	NCF1,C3,CD40,XDH,ANXA3,VPS26A
Cellular Development	5.95E-03-4.66E-02	IL2RG,C3,CD180,CLEC4E,CD40,CIITA,IKBKE
Cellular Function and Maintenance	5.95E-03-4.66E-02	IL2RG,C3,CLEC4E,CD40,CLDN1,NMB,CIITA,IKBKE
Connective Tissue Development and Function	5.95E-03-4.09E-02	ALDH1A1,XDH,CIITA,SAA1
Dermatological Diseases and Conditions	5.95E-03-1.19E-02	CFB
Drug Metabolism	5.95E-03-2.36E-02	ALDH1A1,CD40,XDH,SAA1
Embryonic Development	5.95E-03-3.52E-02	ALDH1A1,C3,SAA1
Gene Expression	5.95E-03-4.09E-02	CD40,CIITA
Genetic Disorder	5.95E-03-4.64E-02	IL2RG,C3,ABCA3,XDH,NMB,CIITA,YWHAZ,HLA-DRB1 (includes EG:100332219),HLA-DMB,PLBD1,NCF1,ALDH1A1,CD40,CFB,PLTP,CHI3L1
Hematological Disease	5.95E-03-4.09E-02	IL2RG,C3,CD40,XDH,ANXA3,CFB
Hepatic System Disease	5.95E-03-4.09E-02	ASGR2,C3
Infection Mechanism	5.95E-03-4.09E-02	ASGR2,C3,CD40,CIITA
Infectious Disease	5.95E-03-4.09E-02	ASGR2,IL2RG,C3,CD40
Lipid Metabolism	5.95E-03-4.09E-02	NCF1,C3,ALDH1A1,CD40,ABCA3,XDH,NMB,PLTP,SAA1,AOAH
Metabolic Disease	5.95E-03-1.19E-02	XDH,SAA1
Molecular Transport	5.95E-03-4.09E-02	C3,NMB,ABCA3,XDH,YWHAZ,APRT,NCF1,ALDH1A1,CD40,CD180,CLDN1,CFB,PLTP,SAA1
Nucleic Acid Metabolism	5.95E-03-1.77E-02	XDH,APRT
Organismal Development	5.95E-03-2.36E-02	C3,CD40
Skeletal and Muscular System Development and Function	5.95E-03-4.09E-02	NCF1,ALDH1A1,C3,CD40,CIITA
Small Molecule Biochemistry	5.95E-03-4.09E-02	C3,XDH,ABCA3,NMB,YWHAZ,HLA-DRB1 (includes EG:100332219),APRT,AOAH,NCF1,ALDH1A1,CD40,PLTP,SAA1
Tissue Morphology	5.95E-03-4.66E-02	IL2RG,NCF1,ALDH1A1,C3,CD40,XDH,CIITA,ACTG2
Organ Morphology	6.77E-03-4.66E-02	IL2RG,XDH,ABCA3,ACTG2,APRT
Hypersensitivity Response	7.42E-03-4.79E-02	C3,MADCAM1
Protein Trafficking	7.42E-03-1.77E-02	C3,CD40,CFB
Free Radical Scavenging	8.8E-03-1.3E-02	NCF1,CD40,XDH,YWHAZ
Vitamin and Mineral Metabolism	9.67E-03-2.36E-02	C3,ALDH1A1,CD40,CD180,NMB,SAA1
Organismal Survival	9.93E-03-9.93E-03	NCF1,C3,CD40,ABCA3,ACTG2,PLTP
Neurological Disease	1.01E-02-4.09E-02	PLBD1,NCF1,ALDH1A1,C3,CD40,YWHAZ,CIITA,CFB,HLA-DRB1 (includes EG:100332219),HLA-DMB,PLTP,CHI3L1
Hematopoiesis	1.11E-02-4.66E-02	NCF1,IL2RG,C3,CLEC4E,CD40,CFB,CIITA,IKBKE
Developmental Disorder	1.19E-02-3.86E-02	IL2RG,ALDH1A1,C3,PFKFB1,ACTG2
Lymphoid Tissue Structure and Development	1.19E-02-4.09E-02	IL2RG,C3,CD40
Nervous System Development and Function	1.19E-02-3.67E-02	NCF1,ALDH1A1,XDH,VPS26A,CBR1
Organ Development	1.19E-02-4.66E-02	ALDH1A1
Post-Translational Modification	1.19E-02-1.77E-02	XDH,YWHAZ
Tumor Morphology	1.19E-02-1.77E-02	CD40
Reproductive System Development and Function	1.27E-02-3.52E-02	C3,ALDH1A1,XDH,APRT
Endocrine System Development and Function	1.77E-02-2.36E-02	NMB,SAA1
Renal and Urological System Development and Function	1.77E-02-3.52E-02	ALDH1A1,APRT
Reproductive System Disease	1.77E-02-4.64E-02	C3,CD40,CFB
Respiratory System Development and Function	1.77E-02-1.77E-02	ABCA3
DNA Replication, Recombination, and Repair	2.94E-02-2.94E-02	CD40
Gastrointestinal Disease	2.94E-02-3.16E-02	NCF1,CD40,CFB
Hair and Skin Development and Function	2.94E-02-4.66E-02	IL2RG,CLDN1
Antimicrobial Response	3.52E-02-4.66E-02	NCF1,C3,CD40
Behavior	3.67E-02-3.67E-02	NCF1,VPS26A
Visual System Development and Function	4.66E-02-4.66E-02	ALDH1A1
