# Supplementary material for: Pan-genomic analysis of bovine monocyte-derived macrophage gene expression in response to in vitro infection with Mycobacterium avium subspecies paratuberculosis
Source: Vet Res. 2012 Mar 28;43(1):25. doi: 10.1186/1297-9716-43-25 (PMC3411445; doi:10.1186/1297-9716-43-25)
Supplement: Additional file 11 Table S11 — Gene expression profiles for the CCL5, CCL20 and IL1B genes based on real time qRT-PCR analysis using conventional and linearly amplified cDNA. Geometric mean fold-changes of gene expression (infected MDM relative to non-infected control MDM at each time point) are given for the microarray and real time qRT-PCR data at each time point. “NS” indicates that the gene was not significantly differentially expressed at the appropriate time point. [file 1297-9716-43-25-S11.xls]

## Sheet: Sheet0
© 2000-2011 Ingenuity Systems, Inc. All rights reserved.
Ingenuity Canonical Pathways	-log(p-value)	Ratio	Molecules within pathway
B Cell Development	4.16E00	8.11E-02	CD40,HLA-DRB1 (includes EG:100332219),HLA-DMB
iCOS-iCOSL Signaling in T Helper Cells	4.04E00	4E-02	IL2RG,CD40,HLA-DRB1 (includes EG:100332219),IKBKE,HLA-DMB
T Helper Cell Differentiation	3.68E00	5.56E-02	IL2RG,CD40,HLA-DRB1 (includes EG:100332219),HLA-DMB
Primary Immunodeficiency Signaling	3.55E00	4.76E-02	IL2RG,CD40,CIITA
Antigen Presentation Pathway	3.55E00	6.98E-02	CIITA,HLA-DRB1 (includes EG:100332219),HLA-DMB
Crosstalk between Dendritic Cells and Natural Killer Cells	3.38E00	4.08E-02	IL2RG,CD40,HLA-DRB1 (includes EG:100332219),ACTG2
Autoimmune Thyroid Disease Signaling	3.33E00	4.92E-02	CD40,HLA-DRB1 (includes EG:100332219),HLA-DMB
Allograft Rejection Signaling	3.23E00	3.09E-02	CD40,HLA-DRB1 (includes EG:100332219),HLA-DMB
PI3K Signaling in B Lymphocytes	2.61E00	2.74E-02	C3,CD180,CD40,IKBKE
IL-4 Signaling	2.52E00	3.95E-02	IL2RG,HLA-DRB1 (includes EG:100332219),HLA-DMB
Dendritic Cell Maturation	2.48E00	2.09E-02	CD40,HLA-DRB1 (includes EG:100332219),IKBKE,HLA-DMB
Altered T Cell and B Cell Signaling in Rheumatoid Arthritis	2.38E00	3.26E-02	CD40,HLA-DRB1 (includes EG:100332219),HLA-DMB
Role of NFAT in Regulation of the Immune Response	2.19E00	1.97E-02	GNG11,HLA-DRB1 (includes EG:100332219),IKBKE,HLA-DMB
Complement System	2.17E00	5.56E-02	C3,CFB
Acute Phase Response Signaling	2.16E00	2.19E-02	C3,CFB,IKBKE,SAA1
Glycerolipid Metabolism	2.12E00	1.85E-02	GLB1L,ALDH1A1,AOAH
Graft-versus-Host Disease Signaling	1.99E00	4E-02	HLA-DRB1 (includes EG:100332219),HLA-DMB
Type I Diabetes Mellitus Signaling	1.97E00	2.48E-02	HLA-DRB1 (includes EG:100332219),IKBKE,HLA-DMB
PKCθ Signaling in T Lymphocytes	1.89E00	2.11E-02	HLA-DRB1 (includes EG:100332219),IKBKE,HLA-DMB
Cytotoxic T Lymphocyte-mediated Apoptosis of Target Cells	1.87E00	2.3E-02	HLA-DRB1 (includes EG:100332219),HLA-DMB
Nur77 Signaling in T Lymphocytes	1.87E00	3.12E-02	HLA-DRB1 (includes EG:100332219),HLA-DMB
CD28 Signaling in T Helper Cells	1.8E00	2.22E-02	HLA-DRB1 (includes EG:100332219),IKBKE,HLA-DMB
OX40 Signaling Pathway	1.72E00	2.08E-02	HLA-DRB1 (includes EG:100332219),HLA-DMB
Calcium-induced T Lymphocyte Apoptosis	1.61E00	2.82E-02	HLA-DRB1 (includes EG:100332219),HLA-DMB
Fructose and Mannose Metabolism	1.61E00	1.38E-02	SORD,PFKFB1
Activation of IRF by Cytosolic Pattern Recognition Receptors	1.59E00	2.7E-02	CD40,IKBKE
Communication between Innate and Adaptive Immune Cells	1.53E00	1.83E-02	CD40,HLA-DRB1 (includes EG:100332219)
CD40 Signaling	1.45E00	2.86E-02	CD40,IKBKE
Atherosclerosis Signaling	1.27E00	1.74E-02	CD40,YWHAZ
CTLA4 Signaling in Cytotoxic T Lymphocytes	1.2E00	1.98E-02	HLA-DRB1 (includes EG:100332219),HLA-DMB
Arachidonic Acid Metabolism	1.19E00	8.89E-03	YWHAZ,CBR1
IL-1 Signaling	1.19E00	1.87E-02	GNG11,IKBKE
IL-12 Signaling and Production in Macrophages	1.1E00	1.46E-02	CD40,IKBKE
N-Glycan Degradation	1.1E00	3.23E-02	GLB1L
Polyamine Regulation in Colon Cancer	1.07E00	3.45E-02	PSME1
Retinol Metabolism	1.04E00	1.61E-02	ALDH1A1
Ascorbate and Aldarate Metabolism	1.02E00	1.22E-02	ALDH1A1
Cdc42 Signaling	1.01E00	1.11E-02	HLA-DRB1 (includes EG:100332219),HLA-DMB
Glycosphingolipid Biosynthesis - Ganglioseries	9.69E-01	1.56E-02	GLB1L
PI3K/AKT Signaling	9.61E-01	1.41E-02	YWHAZ,IKBKE
p70S6K Signaling	9.46E-01	1.5E-02	IL2RG,YWHAZ
Glutamate Receptor Signaling	9.28E-01	1.43E-02	GNG11
Glycosaminoglycan Degradation	8.91E-01	1.41E-02	GLB1L
Role of RIG1-like Receptors in Antiviral Innate Immunity	8.91E-01	1.96E-02	IKBKE
4-1BB Signaling in T Lymphocytes	8.91E-01	2.94E-02	IKBKE
IL-9 Signaling	8.91E-01	2.5E-02	IL2RG
TNFR2 Signaling	8.91E-01	3.03E-02	IKBKE
G Protein Signaling Mediated by Tubby	8.74E-01	2.44E-02	GNG11
Purine Metabolism	8.56E-01	6.83E-03	XDH,APRT,MPP1
Oncostatin M Signaling	8.42E-01	2.86E-02	CHI3L1
Retinoic acid Mediated Apoptosis Signaling	8.12E-01	1.43E-02	PARP8
TWEAK Signaling	8.12E-01	2.63E-02	IKBKE
Tight Junction Signaling	8.03E-01	1.2E-02	CLDN1,ACTG2
B Cell Activating Factor Signaling	7.98E-01	2.22E-02	IKBKE
April Mediated Signaling	7.98E-01	2.33E-02	IKBKE
LPS/IL-1 Mediated Inhibition of RXR Function	7.91E-01	9.01E-03	ALDH1A1,PLTP
Cell Cycle: G2/M DNA Damage Checkpoint Regulation	7.72E-01	2.04E-02	YWHAZ
MSP-RON Signaling Pathway	7.59E-01	1.96E-02	ACTG2
Galactose Metabolism	7.47E-01	8.7E-03	GLB1L
Role of PKR in Interferon Induction and Antiviral Response	7.35E-01	2.17E-02	IKBKE
CD27 Signaling in Lymphocytes	7.35E-01	1.75E-02	IKBKE
Bile Acid Biosynthesis	7.35E-01	9.35E-03	ALDH1A1
Leukocyte Extravasation Signaling	7.33E-01	1.01E-02	CLDN1,ACTG2
IL-8 Signaling	7.33E-01	1.04E-02	GNG11,IKBKE
TNFR1 Signaling	7.24E-01	1.92E-02	IKBKE
NRF2-mediated Oxidative Stress Response	7.18E-01	1.04E-02	ACTG2,CBR1
Linoleic Acid Metabolism	7.13E-01	8.2E-03	YWHAZ
Mechanisms of Viral Exit from Host Cells	7.13E-01	2.22E-02	ACTG2
Eicosanoid Signaling	7.13E-01	1.19E-02	YWHAZ
Histidine Metabolism	7.02E-01	8.33E-03	ALDH1A1
TREM1 Signaling	6.82E-01	1.45E-02	CD40
β-alanine Metabolism	6.72E-01	1.02E-02	ALDH1A1
Lysine Degradation	6.53E-01	7.35E-03	ALDH1A1
PXR/RXR Activation	6.44E-01	1.1E-02	ALDH1A1
Death Receptor Signaling	6.44E-01	1.56E-02	IKBKE
Butanoate Metabolism	6.44E-01	7.58E-03	ALDH1A1
Lymphotoxin β Receptor Signaling	6.35E-01	1.56E-02	IKBKE
ERK5 Signaling	6.35E-01	1.45E-02	YWHAZ
Sphingolipid Metabolism	6.27E-01	8.93E-03	GLB1L
Agrin Interactions at Neuromuscular Junction	6.27E-01	1.45E-02	ACTG2
IL-2 Signaling	6.27E-01	1.64E-02	IL2RG
Induction of Apoptosis by HIV1	6.19E-01	1.54E-02	IKBKE
IL-10 Signaling	6.02E-01	1.28E-02	IKBKE
IL-15 Signaling	6.02E-01	1.43E-02	IL2RG
Myc Mediated Apoptosis Signaling	5.95E-01	1.56E-02	YWHAZ
Role of MAPK Signaling in the Pathogenesis of Influenza	5.95E-01	1.32E-02	YWHAZ
Phospholipid Degradation	5.87E-01	9.43E-03	YWHAZ
Role of Pattern Recognition Receptors in Recognition of Bacteria and Viruses	5.8E-01	1.12E-02	C3
Propanoate Metabolism	5.8E-01	7.69E-03	ALDH1A1
Angiopoietin Signaling	5.73E-01	1.3E-02	IKBKE
Valine, Leucine and Isoleucine Degradation	5.73E-01	9.01E-03	ALDH1A1
LXR/RXR Activation	5.66E-01	1.08E-02	PLTP
CCR5 Signaling in Macrophages	5.66E-01	1.05E-02	GNG11
Antiproliferative Role of Somatostatin Receptor 2	5.59E-01	1.23E-02	GNG11
Pyruvate Metabolism	5.45E-01	6.76E-03	ALDH1A1
Caveolar-mediated Endocytosis Signaling	5.39E-01	1.18E-02	ACTG2
Prolactin Signaling	5.39E-01	1.25E-02	NMI
Regulation of Actin-based Motility by Rho	5.2E-01	1.09E-02	ACTG2
Small Cell Lung Cancer Signaling	5.2E-01	1.09E-02	IKBKE
Regulation of IL-2 Expression in Activated and Anergic T Lymphocytes	5.2E-01	1.11E-02	IKBKE
LPS-stimulated MAPK Signaling	5.08E-01	1.22E-02	IKBKE
RANK Signaling in Osteoclasts	5.08E-01	1.01E-02	IKBKE
SAPK/JNK Signaling	5.08E-01	9.8E-03	GNG11
Arginine and Proline Metabolism	5.08E-01	5.46E-03	ALDH1A1
Protein Ubiquitination Pathway	5.08E-01	7.3E-03	PSME1,PSMB10
PPAR Signaling	5.02E-01	9.43E-03	IKBKE
NF-κB Activation by Viruses	4.91E-01	1.18E-02	IKBKE
Glycolysis/Gluconeogenesis	4.91E-01	6.8E-03	ALDH1A1
FXR/RXR Activation	4.86E-01	9.62E-03	PLTP
α-Adrenergic Signaling	4.81E-01	9.43E-03	GNG11
G Beta Gamma Signaling	4.75E-01	8.33E-03	GNG11
Apoptosis Signaling	4.75E-01	1.11E-02	IKBKE
FAK Signaling	4.7E-01	9.62E-03	ACTG2
T Cell Receptor Signaling	4.7E-01	9.09E-03	IKBKE
IL-6 Signaling	4.6E-01	1E-02	IKBKE
Role of Macrophages, Fibroblasts and Endothelial Cells in Rheumatoid Arthritis	4.58E-01	5.43E-03	CFB,IKBKE
Virus Entry via Endocytic Pathways	4.55E-01	1E-02	ACTG2
IGF-1 Signaling	4.46E-01	1E-02	YWHAZ
VEGF Signaling	4.46E-01	9.8E-03	ACTG2
Chronic Myeloid Leukemia Signaling	4.41E-01	9.26E-03	IKBKE
Fatty Acid Metabolism	4.41E-01	5.1E-03	ALDH1A1
Systemic Lupus Erythematosus Signaling	4.36E-01	6.06E-03	CD40
Fcγ Receptor-mediated Phagocytosis in Macrophages and Monocytes	4.32E-01	9.8E-03	ACTG2
Gα12/13 Signaling	4.28E-01	7.81E-03	IKBKE
Tryptophan Metabolism	4.28E-01	3.95E-03	ALDH1A1
Protein Kinase A Signaling	4.25E-01	6.15E-03	GNG11,YWHAZ
RhoA Signaling	4.23E-01	9.09E-03	ACTG2
fMLP Signaling in Neutrophils	4.15E-01	7.75E-03	GNG11
Cellular Effects of Sildenafil (Viagra)	4.11E-01	6.62E-03	ACTG2
Glycerophospholipid Metabolism	4.06E-01	5.18E-03	YWHAZ
CCR3 Signaling in Eosinophils	4.06E-01	7.87E-03	GNG11
14-3-3-mediated Signaling	3.95E-01	8.13E-03	YWHAZ
Type II Diabetes Mellitus Signaling	3.95E-01	6.13E-03	IKBKE
PTEN Signaling	3.83E-01	8.13E-03	IKBKE
Androgen Signaling	3.79E-01	6.9E-03	GNG11
Synaptic Long Term Depression	3.76E-01	6.13E-03	YWHAZ
P2Y Purigenic Receptor Signaling Pathway	3.69E-01	7.25E-03	GNG11
Hepatic Cholestasis	3.65E-01	5.78E-03	IKBKE
Cardiac β-adrenergic Signaling	3.65E-01	6.62E-03	GNG11
Aryl Hydrocarbon Receptor Signaling	3.55E-01	6.45E-03	ALDH1A1
Mitochondrial Dysfunction	3.39E-01	5.92E-03	XDH
Relaxin Signaling	3.39E-01	6.21E-03	GNG11
AMPK Signaling	3.39E-01	5.95E-03	PFKFB1
B Cell Receptor Signaling	3.36E-01	6.37E-03	IKBKE
Hepatic Fibrosis / Hepatic Stellate Cell Activation	3.21E-01	6.8E-03	CD40
Germ Cell-Sertoli Cell Junction Signaling	3.18E-01	5.95E-03	ACTG2
Clathrin-mediated Endocytosis Signaling	3.02E-01	5.85E-03	ACTG2
Production of Nitric Oxide and Reactive Oxygen Species in Macrophages	2.99E-01	5.29E-03	IKBKE
PPARα/RXRα Activation	2.94E-01	5.35E-03	IKBKE
RAR Activation	2.94E-01	5.46E-03	ALDH1A1
Ephrin Receptor Signaling	2.94E-01	5.03E-03	GNG11
CXCR4 Signaling	2.89E-01	5.85E-03	GNG11
Endothelin-1 Signaling	2.89E-01	5.21E-03	YWHAZ
CREB Signaling in Neurons	2.89E-01	4.85E-03	GNG11
NF-κB Signaling	2.89E-01	5.68E-03	CD40
Role of NFAT in Cardiac Hypertrophy	2.61E-01	4.74E-03	GNG11
ERK/MAPK Signaling	2.59E-01	4.9E-03	YWHAZ
Actin Cytoskeleton Signaling	2.44E-01	4.2E-03	ACTG2
ILK Signaling	2.44E-01	5.24E-03	ACTG2
Breast Cancer Regulation by Stathmin1	2.44E-01	4.76E-03	GNG11
Role of Osteoblasts, Osteoclasts and Chondrocytes in Rheumatoid Arthritis	2.39E-01	4.12E-03	IKBKE
Thrombin Signaling	2.33E-01	4.81E-03	GNG11
Integrin Signaling	2.25E-01	4.88E-03	ACTG2
Cardiac Hypertrophy Signaling	2.13E-01	4.07E-03	GNG11
Xenobiotic Metabolism Signaling	2.08E-01	3.34E-03	ALDH1A1
Huntington's Disease Signaling	2.07E-01	4.07E-03	GNG11
Colorectal Cancer Metastasis Signaling	1.99E-01	3.86E-03	GNG11
Phospholipase C Signaling	1.99E-01	3.85E-03	GNG11
